# Supplementary material for: Simultaneously discovering the fate and biochemical effects of pharmaceuticals through untargeted metabolomics
Source: Nat Commun. 2023 Aug 3;14:4653. doi: 10.1038/s41467-023-40333-7 (PMC10400635; doi:10.1038/s41467-023-40333-7)
Supplement: Supplementary file 4 — Supplementary Data 1 [file 41467_2023_40333_MOESM4_ESM.xlsx]

## Sheet: SupplementaryData1
Supplementary Data 1 List of biotransformation products of sunitinib and KU60648 predicted by "Generate Expected Compounds" tool of Compound Discoverer (Thermo Scientific) and SyGMa1. The molecular formula and exact mass for each predicted biotransformation product are reported. The SyGMa score is also reported for SyGMA predictions.
Parent Compound	Prediction Engine	Predicted Biotransformation		SyGMa Score
		Molecular Formula	Exact Mass
Sunitinib	SyGMa	C4H11N	73.0894	0.119
Sunitinib	SyGMa	C4H9NO	87.0687	0.0003
Sunitinib	SyGMa	C5H13N	87.1051	0.0004
Sunitinib	SyGMa	C4H12N2	88.1003	0.0109
Sunitinib	SyGMa	C4H11NO	89.0843	0.0094
Sunitinib	SyGMa	C4H9NO2	103.064	0.0019
Sunitinib	SyGMa	C6H13NO	115.1	0.0028
Sunitinib	SyGMa	C6H14NO	116.108	0.0002
Sunitinib	SyGMa	C6H16N2	116.132	0.092
Sunitinib	SyGMa	C6H15NO	117.116	0.079
Sunitinib	SyGMa	C6H14N2O	130.111	0.0016
Sunitinib	SyGMa	C6H13NO2	131.095	0.0157
Sunitinib	SyGMa	C6H16N2O	132.126	0.0055
Sunitinib	SyGMa	C6H15NO2	133.111	0.0047
Sunitinib	SyGMa	C6H13NO3	147.09	0.0009
Sunitinib	SyGMa	C8H18N2O	158.142	0.0137
Sunitinib	SyGMa	C4H11NO4S	169.041	0.0002
Sunitinib	SyGMa	C8H18N2O2	174.137	0.0008
Sunitinib	SyGMa	C6H15NO4S	197.072	0.0014
Sunitinib	SyGMa	C15H13FN2O	256.101	0.0021
Sunitinib	SyGMa	C15H15FN2O	258.117	0.0003
Sunitinib	SyGMa	C10H20N2O6	264.132	0.0001
Sunitinib	SyGMa	C10H19NO7	265.116	0.0009
Sunitinib	SyGMa	C15H13FN2O2	272.096	0.0003
Sunitinib	SyGMa	C15H16FN3O	273.128	0.0002
Sunitinib	SyGMa	C15H15FN2O2	274.112	0.0002
Sunitinib	SyGMa	C10H17NO8	279.096	0.0003
Sunitinib	SyGMa	C15H12FN3O2	285.092	0.0001
Sunitinib	SyGMa	C15H11FN2O3	286.076	0.0002
Sunitinib	SyGMa	C12H24N2O6	292.164	0.0012
Sunitinib	SyGMa	C12H23NO7	293.148	0.008
Sunitinib	SyGMa	C16H11FN2O3	298.076	0.0019
Sunitinib	SyGMa	C16H13FN3O2	298.099	0.0005
Sunitinib	SyGMa	C16H12FN2O3	299.084	0.0006
Sunitinib	SyGMa	C16H14FN3O2	299.107	0.079
Sunitinib	SyGMa	C16H13FN2O3	300.091	0.092
Sunitinib	SyGMa	C16H16FN3O2	301.123	0.0127
Sunitinib	SyGMa	C16H15FN2O3	302.107	0.0148
Sunitinib	SyGMa	C12H21NO8	307.127	0.0024
Sunitinib	SyGMa	C12H23NO8	309.143	0.0005
Sunitinib	SyGMa	C16H9FN2O4	312.055	0.001
Sunitinib	SyGMa	C17H16FN3O2	313.123	0.0005
Sunitinib	SyGMa	C16H14FN3O3	315.102	0.0121
Sunitinib	SyGMa	C16H13FN2O4	316.086	0.0141
Sunitinib	SyGMa	C16H16FN3O3	317.118	0.0073
Sunitinib	SyGMa	C17H20FN3O2	317.154	0.0003
Sunitinib	SyGMa	C16H15FN2O4	318.102	0.0085
Sunitinib	SyGMa	C16H18FN3O3	319.134	0.0012
Sunitinib	SyGMa	C16H17FN2O4	320.118	0.0014
Sunitinib	SyGMa	C12H21NO9	323.122	0.0001
Sunitinib	SyGMa	C18H15FN3O2	324.115	0.0023
Sunitinib	SyGMa	C18H17FN3O2	326.131	0.0004
Sunitinib	SyGMa	C16H12FN3O4	329.082	0.0064
Sunitinib	SyGMa	C17H16FN3O3	329.118	0.0003
Sunitinib	SyGMa	C16H11FN2O5	330.065	0.0074
Sunitinib	SyGMa	C17H15FN2O4	330.102	0.0003
Sunitinib	SyGMa	C16H14FN3O4	331.097	0.0018
Sunitinib	SyGMa	C16H13FN2O5	332.081	0.0022
Sunitinib	SyGMa	C16H16FN3O4	333.113	0.0011
Sunitinib	SyGMa	C16H15FN2O5	334.097	0.0013
Sunitinib	SyGMa	C18H15FN3O3	340.11	0.0003
Sunitinib	SyGMa	C18H16FN3O3	341.118	0.0003
Sunitinib	SyGMa	C18H17FN3O3	342.126	0.0008
Sunitinib	SyGMa	C18H19FN4O2	342.149	0.0094
Sunitinib	SyGMa	C18H18FN3O3	343.134	0.119
Sunitinib	SyGMa	C18H21FN4O2	344.165	0.0015
Sunitinib	SyGMa	C19H25FN4O	344.202	0.0003
Sunitinib	SyGMa	C16H12FN3O5	345.076	0.001
Sunitinib	SyGMa	C18H20FN3O3	345.149	0.0192
Sunitinib	SyGMa	C16H11FN2O6	346.06	0.0011
Sunitinib	SyGMa	C16H14FN3O5	347.092	0.0006
Sunitinib	SyGMa	C16H13FN2O6	348.076	0.0007
Sunitinib	SyGMa	C14H26N2O8	350.169	0.0003
Sunitinib	SyGMa	C18H13FN3O4	354.089	0.0002
Sunitinib	SyGMa	C19H21FN4O2	356.165	0.0002
Sunitinib	SyGMa	C18H16FN3O4	357.113	0.0237
Sunitinib	SyGMa	C18H19FN4O3	358.144	0.0014
Sunitinib	SyGMa	C16H10FN3O6	359.056	0.0005
Sunitinib	SyGMa	C18H18FN3O4	359.128	0.0182
Sunitinib	SyGMa	C16H9FN2O7	360.04	0.0006
Sunitinib	SyGMa	C18H17FN2O5	360.112	0.0023
Sunitinib	SyGMa	C18H21FN4O3	360.16	0.0009
Sunitinib	SyGMa	C18H20FN3O4	361.144	0.0109
Sunitinib	SyGMa	C18H19FN2O5	362.128	0.0004
Sunitinib	SyGMa	C18H22FN3O4	363.16	0.0018
Sunitinib	SyGMa	C20H22FN4O2	369.173	0.0008
Sunitinib	SyGMa	C20H23FN4O2	370.181	0.119
Sunitinib	SyGMa	C18H17FN4O4	372.124	0.0008
Sunitinib	SyGMa	C20H25FN4O2	372.196	0.0192
Sunitinib	SyGMa	C21H29FN4O	372.233	0.0021
Sunitinib	SyGMa	C18H16FN3O5	373.108	0.0096
Sunitinib	SyGMa	C19H20FN3O4	373.144	0.0004
Sunitinib	SyGMa	C18H19FN4O4	374.139	0.0003
Sunitinib	SyGMa	C21H31FN4O	374.248	0.0003
Sunitinib	SyGMa	C18H18FN3O5	375.123	0.0028
Sunitinib	SyGMa	C18H17FN2O6	376.107	0.0004
Sunitinib	SyGMa	C18H20FN3O5	377.139	0.0017
Sunitinib	SyGMa	C20H21FN4O3	384.16	0.0014
Sunitinib	SyGMa	C21H25FN4O2	384.196	0.0019
Sunitinib	SyGMa	C18H15FN4O5	386.103	0.0006
Sunitinib	SyGMa	C20H23FN4O3	386.176	0.0182
Sunitinib	SyGMa	C21H27FN4O2	386.212	0.0003
Sunitinib	SyGMa	C18H14FN3O6	387.087	0.0019
Sunitinib	SyGMa	C20H25FN4O3	388.191	0.0109
Sunitinib	SyGMa	C21H29FN4O2	388.228	0.0003
Sunitinib	SyGMa	C18H16FN3O6	389.103	0.0015
Sunitinib	SyGMa	C18H15FN2O7	390.087	0.0002
Sunitinib	SyGMa	C20H27FN4O3	390.207	0.0018
Sunitinib	SyGMa	C18H18FN3O6	391.118	0.0009
Sunitinib	SyGMa	C16H14FN3O6S	395.059	0.0006
Sunitinib	SyGMa	C16H13FN2O7S	396.043	0.0007
Sunitinib	SyGMa	C22H26FN4O2	397.204	0.0066
Sunitinib	SyGMa	C16H15FN2O7S	398.059	0.0001
Sunitinib	SyGMa	C22H27FN4O2	398.212	1
Sunitinib	SyGMa	C20H21FN4O4	400.155	0.0096
Sunitinib	SyGMa	C21H25FN4O3	400.191	0.0004
Sunitinib	SyGMa	C22H29FN4O2	400.228	0.161
Sunitinib	SyGMa	C20H23FN4O4	402.171	0.0028
Sunitinib	SyGMa	C21H27FN4O3	402.207	0.0002
Sunitinib	SyGMa	C18H14FN3O7	403.082	0.0008
Sunitinib	SyGMa	C20H22FN3O5	403.155	0.003
Sunitinib	SyGMa	C20H25FN4O4	404.186	0.0017
Sunitinib	SyGMa	C20H24FN3O5	405.17	0.0005
Sunitinib	SyGMa	C16H13FN2O8S	412.038	0.0001
Sunitinib	SyGMa	C22H26FN4O3	413.199	0.001
Sunitinib	SyGMa	C20H19FN4O5	414.134	0.0001
Sunitinib	SyGMa	C21H23FN4O4	414.171	0.0001
Sunitinib	SyGMa	C22H27FN4O3	414.207	0.153
Sunitinib	SyGMa	C23H31FN4O2	414.243	0.0006
Sunitinib	SyGMa	C22H28FN4O3	415.215	0.0006
Sunitinib	SyGMa	C20H21FN4O5	416.15	0.0015
Sunitinib	SyGMa	C22H29FN4O3	416.223	0.092
Sunitinib	SyGMa	C20H20FN3O6	417.134	0.0006
Sunitinib	SyGMa	C20H23FN4O5	418.166	0.0009
Sunitinib	SyGMa	C22H31FN4O3	418.238	0.0148
Sunitinib	SyGMa	C20H22FN3O6	419.149	0.0005
Sunitinib	SyGMa	C18H18FN3O6S	423.09	0.0021
Sunitinib	SyGMa	C18H20FN3O6S	425.106	0.0003
Sunitinib	SyGMa	C22H24FN4O4	427.178	0.0005
Sunitinib	SyGMa	C22H25FN4O4	428.186	0.0806
Sunitinib	SyGMa	C23H29FN4O3	428.223	0.0033
Sunitinib	SyGMa	C20H19FN4O6	430.129	0.0008
Sunitinib	SyGMa	C22H27FN4O4	430.202	0.0234
Sunitinib	SyGMa	C23H31FN4O3	430.238	0.0005
Sunitinib	SyGMa	C20H21FN4O6	432.145	0.0001
Sunitinib	SyGMa	C22H29FN4O4	432.218	0.0141
Sunitinib	SyGMa	C20H20FN3O7	433.129	0.0002
Sunitinib	SyGMa	C22H31FN4O4	434.233	0.0023
Sunitinib	SyGMa	C18H18FN3O7S	439.085	0.0009
Sunitinib	SyGMa	C18H20FN3O7S	441.101	0.0002
Sunitinib	SyGMa	C20H17FN4O7	444.108	0.0002
Sunitinib	SyGMa	C22H25FN4O5	444.181	0.0123
Sunitinib	SyGMa	C23H29FN4O4	444.218	0.0005
Sunitinib	SyGMa	C22H28FN5O4	445.213	0.0004
Sunitinib	SyGMa	C20H19FN4O7	446.124	0.0001
Sunitinib	SyGMa	C22H27FN4O5	446.197	0.0074
Sunitinib	SyGMa	C23H31FN4O4	446.233	0.0003
Sunitinib	SyGMa	C22H29FN4O5	448.212	0.0022
Sunitinib	SyGMa	C18H16FN3O8S	453.065	0.0002
Sunitinib	SyGMa	C18H18FN3O8S	455.08	0.0001
Sunitinib	SyGMa	C22H24FN5O5	457.176	0.0008
Sunitinib	SyGMa	C24H30FN4O4	457.225	0.0002
Sunitinib	SyGMa	C22H23FN4O6	458.16	0.0065
Sunitinib	SyGMa	C23H27FN4O5	458.197	0.0003
Sunitinib	SyGMa	C24H31FN4O4	458.233	0.0249
Sunitinib	SyGMa	C22H26FN5O5	459.192	0.0001
Sunitinib	SyGMa	C22H25FN4O6	460.176	0.001
Sunitinib	SyGMa	C24H33FN4O4	460.249	0.004
Sunitinib	SyGMa	C22H27FN4O6	462.192	0.0011
Sunitinib	SyGMa	C20H23FN4O6S	466.132	0.0009
Sunitinib	SyGMa	C20H25FN4O6S	468.148	0.0001
Sunitinib	SyGMa	C22H24FN5O6	473.171	0.0001
Sunitinib	SyGMa	C24H32FN5O4	473.244	0.0033
Sunitinib	SyGMa	C22H23FN4O7	474.155	0.0004
Sunitinib	SyGMa	C24H31FN4O5	474.228	0.0038
Sunitinib	SyGMa	C22H20FN2O9	475.116	0.0002
Sunitinib	SyGMa	C22H22FN3O8	475.139	0.0022
Sunitinib	SyGMa	C24H34FN5O4	475.26	0.0005
Sunitinib	SyGMa	C22H21FN2O9	476.123	0.0286
Sunitinib	SyGMa	C22H25FN4O7	476.171	0.0006
Sunitinib	SyGMa	C24H33FN4O5	476.244	0.0006
Sunitinib	SyGMa	C22H24FN3O8	477.155	0.0004
Sunitinib	SyGMa	C22H23FN2O9	478.139	0.0046
Sunitinib	SyGMa	C20H23FN4O7S	482.127	0.0001
Sunitinib	SyGMa	C24H28FN5O5	485.208	0.007
Sunitinib	SyGMa	C24H30FN5O5	487.223	0.0011
Sunitinib	SyGMa	C24H29FN4O6	488.207	0.002
Sunitinib	SyGMa	C24H32FN5O5	489.239	0.0005
Sunitinib	SyGMa	C24H31FN4O6	490.223	0.0006
Sunitinib	SyGMa	C22H22FN3O9	491.134	0.0012
Sunitinib	SyGMa	C22H21FN2O10	492.118	0.0044
Sunitinib	SyGMa	C22H24FN3O9	493.15	0.0011
Sunitinib	SyGMa	C22H23FN2O10	494.134	0.0026
Sunitinib	SyGMa	C22H27FN4O6S	494.164	0.0073
Sunitinib	SyGMa	C22H26FN3O9	495.166	0.0002
Sunitinib	SyGMa	C22H25FN2O10	496.15	0.0004
Sunitinib	SyGMa	C22H29FN4O6S	496.18	0.0012
Sunitinib	SyGMa	C22H31FN4O6S	498.195	0.0002
Sunitinib	SyGMa	C24H28FN5O6	501.203	0.0011
Sunitinib	SyGMa	C24H30FN5O6	503.218	0.0006
Sunitinib	SyGMa	C24H29FN4O7	504.202	0.0003
Sunitinib	SyGMa	C22H20FN3O10	505.113	0.002
Sunitinib	SyGMa	C24H32FN5O6	505.234	0.0001
Sunitinib	SyGMa	C22H19FN2O11	506.098	0.0023
Sunitinib	SyGMa	C22H22FN3O10	507.129	0.0003
Sunitinib	SyGMa	C22H21FN2O11	508.113	0.0007
Sunitinib	SyGMa	C22H24FN3O10	509.145	0.0002
Sunitinib	SyGMa	C22H23FN2O11	510.129	0.0004
Sunitinib	SyGMa	C22H27FN4O7S	510.159	0.0011
Sunitinib	SyGMa	C22H29FN4O7S	512.174	0.0007
Sunitinib	SyGMa	C22H31FN4O7S	514.19	0.0001
Sunitinib	SyGMa	C24H26FN5O7	515.182	0.0006
Sunitinib	SyGMa	C26H34FN5O5	515.255	0.0009
Sunitinib	SyGMa	C26H36FN5O5	517.27	0.0001
Sunitinib	SyGMa	C24H27FN4O8	518.182	0.0003
Sunitinib	SyGMa	C24H26FN3O9	519.166	0.012
Sunitinib	SyGMa	C22H20FN3O11	521.109	0.0003
Sunitinib	SyGMa	C24H28FN3O9	521.181	0.0019
Sunitinib	SyGMa	C22H19FN2O12	522.092	0.0004
Sunitinib	SyGMa	C22H22FN3O11	523.124	0.0002
Sunitinib	SyGMa	C22H21FN2O12	524.108	0.0002
Sunitinib	SyGMa	C22H25FN4O8S	524.138	0.0006
Sunitinib	SyGMa	C22H27FN4O8S	526.154	0.0002
Sunitinib	SyGMa	C22H29FN4O8S	528.169	0.0001
Sunitinib	SyGMa	C26H34FN5O6	531.25	0.0001
Sunitinib	SyGMa	C24H24FN3O10	533.145	0.0036
Sunitinib	SyGMa	C24H27FN4O9	534.177	0.0001
Sunitinib	SyGMa	C22H18FN3O12	535.088	0.0002
Sunitinib	SyGMa	C24H26FN3O10	535.16	0.0018
Sunitinib	SyGMa	C22H17FN2O13	536.072	0.0002
Sunitinib	SyGMa	C24H25FN2O11	536.144	0.0007
Sunitinib	SyGMa	C24H29FN4O9	536.192	0.0001
Sunitinib	SyGMa	C24H28FN3O10	537.176	0.0016
Sunitinib	SyGMa	C24H27FN2O11	538.16	0.0001
Sunitinib	SyGMa	C24H30FN3O10	539.192	0.0003
Sunitinib	SyGMa	C26H32FN5O7	545.229	0.0002
Sunitinib	SyGMa	C26H31FN4O8	546.213	0.0033
Sunitinib	SyGMa	C24H25FN4O10	548.156	0.0002
Sunitinib	SyGMa	C26H33FN4O8	548.229	0.0005
Sunitinib	SyGMa	C24H24FN3O11	549.14	0.003
Sunitinib	SyGMa	C24H26FN3O11	551.155	0.0005
Sunitinib	SyGMa	C24H25FN2O12	552.139	0.0001
Sunitinib	SyGMa	C24H28FN3O11	553.171	0.0003
Sunitinib	SyGMa	C24H31FN4O8S	554.185	0.0002
Sunitinib	SyGMa	C26H31FN4O9	562.208	0.0018
Sunitinib	SyGMa	C24H22FN3O12	563.119	0.0006
Sunitinib	SyGMa	C26H33FN4O9	564.223	0.0016
Sunitinib	SyGMa	C24H24FN3O12	565.135	0.0005
Sunitinib	SyGMa	C26H35FN4O9	566.239	0.0003
Sunitinib	SyGMa	C24H26FN3O12	567.15	0.0003
Sunitinib	SyGMa	C22H21FN2O13S	572.075	0.0002
Sunitinib	SyGMa	C28H34FN4O8	573.236	0.0002
Sunitinib	SyGMa	C28H35FN4O8	574.244	0.028
Sunitinib	SyGMa	C26H29FN4O10	576.187	0.003
Sunitinib	SyGMa	C28H37FN4O8	576.26	0.0045
Sunitinib	SyGMa	C26H31FN4O10	578.203	0.0005
Sunitinib	SyGMa	C24H22FN3O13	579.114	0.0002
Sunitinib	SyGMa	C26H30FN3O11	579.187	0.0004
Sunitinib	SyGMa	C26H33FN4O10	580.218	0.0003
Sunitinib	SyGMa	C28H34FN4O9	589.231	0.0001
Sunitinib	SyGMa	C26H27FN4O11	590.166	0.0001
Sunitinib	SyGMa	C28H35FN4O9	590.239	0.0155
Sunitinib	SyGMa	C26H29FN4O11	592.182	0.0005
Sunitinib	SyGMa	C28H37FN4O9	592.255	0.0138
Sunitinib	SyGMa	C26H31FN4O11	594.198	0.0003
Sunitinib	SyGMa	C28H39FN4O9	594.27	0.0022
Sunitinib	SyGMa	C28H32FN4O10	603.211	0.0002
Sunitinib	SyGMa	C28H34FN5O9	603.234	0.0001
Sunitinib	SyGMa	C28H33FN4O10	604.218	0.0251
Sunitinib	SyGMa	C26H27FN4O12	606.161	0.0002
Sunitinib	SyGMa	C28H35FN4O10	606.234	0.004
Sunitinib	SyGMa	C28H37FN4O10	608.25	0.0021
Sunitinib	SyGMa	C28H39FN4O10	610.265	0.0003
Sunitinib	SyGMa	C28H33FN4O11	620.213	0.0038
Sunitinib	SyGMa	C28H35FN4O11	622.229	0.0023
Sunitinib	SyGMa	C28H37FN4O11	624.245	0.0004
Sunitinib	SyGMa	C30H38FN5O9	631.266	0.001
Sunitinib	SyGMa	C28H32FN5O11	633.208	0.0001
Sunitinib	SyGMa	C30H40FN5O9	633.281	0.0002
Sunitinib	SyGMa	C28H31FN4O12	634.192	0.002
Sunitinib	SyGMa	C30H39FN4O10	634.265	0.0037
Sunitinib	SyGMa	C28H33FN4O12	636.208	0.0003
Sunitinib	SyGMa	C30H41FN4O10	636.281	0.0006
Sunitinib	SyGMa	C28H35FN4O12	638.224	0.0004
Sunitinib	SyGMa	C30H38FN5O10	647.26	0.0006
Sunitinib	SyGMa	C30H40FN5O10	649.276	0.0005
Sunitinib	SyGMa	C28H31FN4O13	650.187	0.0001
Sunitinib	SyGMa	C30H39FN4O11	650.26	0.0006
Sunitinib	SyGMa	C28H29FN2O15	652.155	0.0008
Sunitinib	SyGMa	C28H33FN4O13	652.203	0.0002
Sunitinib	SyGMa	C28H31FN2O15	654.171	0.0001
Sunitinib	SyGMa	C30H36FN5O11	661.24	0.0011
Sunitinib	SyGMa	C30H38FN5O11	663.255	0.0002
Sunitinib	SyGMa	C30H37FN4O12	664.24	0.0006
Sunitinib	SyGMa	C30H39FN4O12	666.255	0.0001
Sunitinib	SyGMa	C28H29FN2O16	668.15	0.0004
Sunitinib	SyGMa	C28H31FN2O16	670.166	0.0004
Sunitinib	SyGMa	C28H35FN4O12S	670.196	0.0002
Sunitinib	SyGMa	C28H37FN4O12S	672.212	0.0002
Sunitinib	SyGMa	C30H36FN5O12	677.235	0.0002
Sunitinib	SyGMa	C28H27FN2O17	682.13	0.0007
Sunitinib	SyGMa	C28H29FN2O17	684.145	0.0001
Sunitinib	SyGMa	C28H35FN4O13S	686.191	0.0001
Sunitinib	SyGMa	C28H37FN4O13S	688.207	0.0001
Sunitinib	SyGMa	C30H34FN5O13	691.214	0.0002
Sunitinib	SyGMa	C32H42FN5O11	691.287	0.0001
Sunitinib	SyGMa	C30H34FN3O15	695.198	0.0003
Sunitinib	SyGMa	C28H27FN2O18	698.125	0.0001
Sunitinib	SyGMa	C28H33FN4O14S	700.17	0.0002
Sunitinib	SyGMa	C30H32FN3O16	709.177	0.0002
Sunitinib	SyGMa	C30H34FN3O16	711.193	0.0002
Sunitinib	SyGMa	C30H33FN2O17	712.177	0.0001
Sunitinib	SyGMa	C30H36FN3O16	713.208	0.0002
Sunitinib	SyGMa	C30H32FN3O17	725.172	0.0003
Sunitinib	SyGMa	C34H43FN4O14	750.276	0.0006
Sunitinib	SyGMa	C34H43FN4O15	766.271	0.0004
Sunitinib	SyGMa	C34H45FN4O15	768.287	0.0005
Sunitinib	SyGMa	C34H41FN4O16	780.25	0.0007
Sunitinib	SyGMa	C34H43FN4O16	782.266	0.0002
Sunitinib	SyGMa	C34H45FN4O16	784.282	0.0002
Sunitinib	SyGMa	C34H41FN4O17	796.245	0.0004
Sunitinib	SyGMa	C34H43FN4O17	798.261	0.0003
Sunitinib	SyGMa	C36H46FN5O15	807.298	0.0002
Sunitinib	SyGMa	C34H39FN4O18	810.225	0.0006
Sunitinib	SyGMa	C36H47FN4O16	810.297	0.0001
Sunitinib	SyGMa	C34H41FN4O18	812.24	0.0001
Sunitinib	SyGMa	C36H44FN5O17	837.272	0.0001
KU60648	SyGMa	C5H12N2	100.1	0.0003
KU60648	SyGMa	C6H14N2	114.116	0.119
KU60648	SyGMa	C6H12N2O	128.095	0.0057
KU60648	SyGMa	C7H16N2	128.132	0.0021
KU60648	SyGMa	C6H14N2O	130.111	0.0071
KU60648	SyGMa	C6H10N2O2	142.075	0.0003
KU60648	SyGMa	C7H14N2O	142.111	0.0001
KU60648	SyGMa	C6H12N2O2	144.09	0.0109
KU60648	SyGMa	C7H16N2O	144.126	0.0004
KU60648	SyGMa	C6H14N2O2	146.106	0.0005
KU60648	SyGMa	C6H13NO3	147.09	0.0004
KU60648	SyGMa	C8H16N2O	156.126	0.0038
KU60648	SyGMa	C6H10N2O3	158.069	0.0005
KU60648	SyGMa	C6H12N2O3	160.085	0.0007
KU60648	SyGMa	C8H14N2O2	170.106	0.0006
KU60648	SyGMa	C8H16N2O2	172.121	0.092
KU60648	SyGMa	C8H14N2O3	186.101	0.0044
KU60648	SyGMa	C8H16N2O3	188.116	0.0055
KU60648	SyGMa	C8H12N2O4	200.08	0.0002
KU60648	SyGMa	C8H14N2O4	202.096	0.0003
KU60648	SyGMa	C8H16N2O4	204.111	0.0004
KU60648	SyGMa	C12H22N2O6	290.148	0.0023
KU60648	SyGMa	C12H20N2O7	304.127	0.0001
KU60648	SyGMa	C12H22N2O7	306.143	0.0006
KU60648	SyGMa	C12H20N2O8	320.122	0.0016
KU60648	SyGMa	C14H24N2O8	348.154	0.0138
KU60648	SyGMa	C21H14N2O2S	358.078	0.0012
KU60648	SyGMa	C14H22N2O9	362.133	0.0007
KU60648	SyGMa	C14H24N2O9	364.149	0.0008
KU60648	SyGMa	C23H15N2O2S	383.086	0.0002
KU60648	SyGMa	C23H16N2O3S	400.088	0.0003
KU60648	SyGMa	C23H18N2O3S	402.104	0.0092
KU60648	SyGMa	C16H27N3O9	405.175	0.0005
KU60648	SyGMa	C23H16N2O4S	416.083	0.0018
KU60648	SyGMa	C23H18N2O4S	418.099	0.0006
KU60648	SyGMa	C25H19N2O3S	427.112	0.0002
KU60648	SyGMa	C25H20N2O3S	428.12	0.092
KU60648	SyGMa	C25H17N2O4S	441.091	0.0002
KU60648	SyGMa	C25H18N2O4S	442.099	0.0044
KU60648	SyGMa	C25H20N2O4S	444.115	0.0056
KU60648	SyGMa	C25H22N2O4S	446.13	0.008
KU60648	SyGMa	C25H16N2O5S	456.078	0.0002
KU60648	SyGMa	C26H20N2O4S	456.115	0.0005
KU60648	SyGMa	C25H18N2O5S	458.094	0.0005
KU60648	SyGMa	C26H22N2O4S	458.13	0.0003
KU60648	SyGMa	C25H20N2O5S	460.11	0.0119
KU60648	SyGMa	C25H22N2O5S	462.125	0.0005
KU60648	SyGMa	C27H22N2O4S	470.13	0.0249
KU60648	SyGMa	C26H20N2O5S	472.11	0.0053
KU60648	SyGMa	C25H18N2O6S	474.089	0.0024
KU60648	SyGMa	C25H20N2O6S	476.104	0.0007
KU60648	SyGMa	C23H18N2O6S2	482.061	0.0002
KU60648	SyGMa	C27H20N2O5S	484.11	0.0012
KU60648	SyGMa	C27H24N4O3S	484.157	0.0016
KU60648	SyGMa	C27H21N2O5S	485.117	0.0002
KU60648	SyGMa	C27H23N3O4S	485.141	0.0004
KU60648	SyGMa	C27H22N2O5S	486.125	0.119
KU60648	SyGMa	C27H24N2O5S	488.141	0.0022
KU60648	SyGMa	C27H20N2O6S	500.104	0.0237
KU60648	SyGMa	C27H22N2O6S	502.12	0.0073
KU60648	SyGMa	C27H24N2O6S	504.136	0.0104
KU60648	SyGMa	C25H20N2O6S2	508.077	0.001
KU60648	SyGMa	C29H25N4O3S	509.165	0.0002
KU60648	SyGMa	C29H28N4O3S	512.188	0.0134
KU60648	SyGMa	C27H18N2O7S	514.084	0.0011
KU60648	SyGMa	C27H20N2O7S	516.099	0.0014
KU60648	SyGMa	C28H24N2O6S	516.136	0.0004
KU60648	SyGMa	C27H22N2O7S	518.115	0.0021
KU60648	SyGMa	C27H24N2O7S	520.131	0.0006
KU60648	SyGMa	C25H20N2O7S2	524.072	0.0007
KU60648	SyGMa	C25H22N2O7S2	526.087	0.0001
KU60648	SyGMa	C29H26N4O4S	526.168	0.0006
KU60648	SyGMa	C30H30N4O3S	526.204	0.0005
KU60648	SyGMa	C29H25N3O5S	527.152	0.0006
KU60648	SyGMa	C29H28N4O4S	528.183	0.0119
KU60648	SyGMa	C29H27N3O5S	529.167	0.0006
KU60648	SyGMa	C31H29N4O3S	537.196	0.0019
KU60648	SyGMa	C25H20N2O8S2	540.066	0.0002
KU60648	SyGMa	C29H26N4O5S	542.163	0.0024
KU60648	SyGMa	C29H25N3O6S	543.147	0.0005
KU60648	SyGMa	C29H28N4O5S	544.178	0.0007
KU60648	SyGMa	C31H29N4O4S	553.191	0.0002
KU60648	SyGMa	C31H30N4O4S	554.199	0.119
KU60648	SyGMa	C31H32N4O4S	556.215	0.1
KU60648	SyGMa	C27H22N2O8S2	566.082	0.0021
KU60648	SyGMa	C31H28N4O5S	568.178	0.0057
KU60648	SyGMa	C31H30N4O5S	570.194	0.0199
KU60648	SyGMa	C32H34N4O4S	570.23	0.0004
KU60648	SyGMa	C31H29N3O6S	571.178	0.0004
KU60648	SyGMa	C31H32N4O5S	572.21	0.0104
KU60648	SyGMa	C29H26N2O9S	578.136	0.0009
KU60648	SyGMa	C33H31N4O4S	579.207	0.0008
KU60648	SyGMa	C27H20N2O9S2	580.061	0.0001
KU60648	SyGMa	C33H33N4O4S	581.222	0.0017
KU60648	SyGMa	C27H22N2O9S2	582.077	0.0009
KU60648	SyGMa	C31H26N4O6S	582.158	0.0003
KU60648	SyGMa	C33H34N4O4S	582.23	1
KU60648	SyGMa	C27H24N2O9S2	584.093	0.0002
KU60648	SyGMa	C31H28N4O6S	584.173	0.001
KU60648	SyGMa	C32H32N4O5S	584.21	0.0004
KU60648	SyGMa	C31H30N4O6S	586.189	0.0021
KU60648	SyGMa	C32H34N4O5S	586.225	0.0003
KU60648	SyGMa	C31H29N3O7S	587.173	0.0004
KU60648	SyGMa	C31H32N4O6S	588.205	0.0008
KU60648	SyGMa	C29H24N2O10S	592.115	0.0003
KU60648	SyGMa	C29H28N4O6S2	592.145	0.0001
KU60648	SyGMa	C29H26N2O10S	594.131	0.0001
KU60648	SyGMa	C33H31N4O5S	595.202	0.0003
KU60648	SyGMa	C27H20N2O10S2	596.056	0.0002
KU60648	SyGMa	C33H32N4O5S	596.21	0.048
KU60648	SyGMa	C33H33N4O5S	597.217	0.0001
KU60648	SyGMa	C33H34N4O5S	598.225	0.061
KU60648	SyGMa	C33H36N4O5S	600.241	0.087
KU60648	SyGMa	C31H28N2O9S	604.152	0.0033
KU60648	SyGMa	C29H28N4O7S2	608.14	0.0002
KU60648	SyGMa	C33H30N4O6S	610.189	0.0023
KU60648	SyGMa	C33H32N4O6S	612.205	0.0029
KU60648	SyGMa	C34H36N4O5S	612.241	0.0033
KU60648	SyGMa	C33H34N4O6S	614.22	0.0173
KU60648	SyGMa	C33H36N4O6S	616.236	0.0053
KU60648	SyGMa	C31H26N2O10S	618.131	0.0002
KU60648	SyGMa	C31H28N2O10S	620.147	0.0014
KU60648	SyGMa	C31H30N2O10S	622.162	0.0008
KU60648	SyGMa	C33H28N4O7S	624.168	0.0001
KU60648	SyGMa	C33H30N4O7S	626.184	0.0001
KU60648	SyGMa	C34H34N4O6S	626.22	0.0002
KU60648	SyGMa	C33H32N4O7S	628.199	0.0034
KU60648	SyGMa	C34H36N4O6S	628.236	0.0002
KU60648	SyGMa	C33H34N4O7S	630.215	0.0011
KU60648	SyGMa	C34H38N4O6S	630.251	0.0003
KU60648	SyGMa	C33H36N4O7S	632.231	0.0007
KU60648	SyGMa	C31H28N2O11S	636.142	0.0012
KU60648	SyGMa	C31H32N4O7S2	636.172	0.0018
KU60648	SyGMa	C31H30N2O11S	638.157	0.0001
KU60648	SyGMa	C33H30N2O10S	646.162	0.0007
KU60648	SyGMa	C32H28N2O11S	648.142	0.0001
KU60648	SyGMa	C31H26N2O12S	650.121	0.0004
KU60648	SyGMa	C31H30N4O8S2	650.151	0.0009
KU60648	SyGMa	C31H28N2O12S	652.137	0.0002
KU60648	SyGMa	C31H32N4O8S2	652.166	0.0007
KU60648	SyGMa	C33H31N3O10S	661.173	0.0001
KU60648	SyGMa	C33H30N2O11S	662.157	0.012
KU60648	SyGMa	C33H32N2O11S	664.173	0.0002
KU60648	SyGMa	C31H30N4O9S2	666.146	0.0001
KU60648	SyGMa	C35H37N5O7S	671.242	0.0002
KU60648	SyGMa	C33H28N2O12S	676.137	0.0036
KU60648	SyGMa	C33H30N2O12S	678.152	0.0018
KU60648	SyGMa	C33H34N4O8S2	678.182	0.0073
KU60648	SyGMa	C33H32N2O12S	680.168	0.001
KU60648	SyGMa	C33H36N4O8S2	680.198	0.0016
KU60648	SyGMa	C35H36N4O9S	688.221	0.0005
KU60648	SyGMa	C33H26N2O13S	690.116	0.0002
KU60648	SyGMa	C33H28N2O13S	692.131	0.0004
KU60648	SyGMa	C33H32N4O9S2	692.161	0.0003
KU60648	SyGMa	C33H30N2O13S	694.147	0.0003
KU60648	SyGMa	C33H34N4O9S2	694.177	0.0004
KU60648	SyGMa	C33H32N2O13S	696.163	0.0002
KU60648	SyGMa	C33H36N4O9S2	696.193	0.0006
KU60648	SyGMa	C35H36N4O10S	704.216	0.0012
KU60648	SyGMa	C33H34N4O10S2	710.172	0.0001
KU60648	SyGMa	C35H34N4O11S	718.195	0.0004
KU60648	SyGMa	C35H33N3O12S	719.179	0.0004
KU60648	SyGMa	C35H36N4O11S	720.21	0.0002
KU60648	SyGMa	C37H38N4O10S	730.231	0.0033
KU60648	SyGMa	C37H40N4O10S	732.247	0.0101
KU60648	SyGMa	C35H31N3O13S	733.158	0.0001
KU60648	SyGMa	C37H36N4O11S	744.21	0.0002
KU60648	SyGMa	C37H38N4O11S	746.226	0.003
KU60648	SyGMa	C37H40N4O11S	748.242	0.0015
KU60648	SyGMa	C39H41N4O10S	757.255	0.0002
KU60648	SyGMa	C39H42N4O10S	758.262	0.028
KU60648	SyGMa	C37H36N4O12S	760.205	0.0001
KU60648	SyGMa	C37H38N4O12S	762.221	0.0003
KU60648	SyGMa	C37H40N4O12S	764.237	0.0002
KU60648	SyGMa	C39H40N4O11S	772.242	0.0013
KU60648	SyGMa	C39H42N4O11S	774.257	0.0152
KU60648	SyGMa	C39H44N4O11S	776.273	0.0088
KU60648	SyGMa	C39H41N5O11S	787.253	0.0001
KU60648	SyGMa	C39H40N4O12S	788.237	0.0007
KU60648	SyGMa	C39H43N5O11S	789.268	0.0004
KU60648	SyGMa	C39H42N4O12S	790.252	0.0026
KU60648	SyGMa	C39H44N4O12S	792.268	0.0013
KU60648	SyGMa	C39H41N5O12S	803.247	0.0001
KU60648	SyGMa	C39H40N4O13S	804.231	0.0005
KU60648	SyGMa	C39H42N4O13S	806.247	0.0003
KU60648	SyGMa	C37H36N2O17S	812.174	0.0001
KU60648	SyGMa	C41H45N5O11S	815.284	0.001
KU60648	SyGMa	C41H45N5O12S	831.279	0.0005
KU60648	SyGMa	C41H47N5O12S	833.294	0.0003
KU60648	SyGMa	C39H38N2O17S	838.189	0.0003
KU60648	SyGMa	C39H38N2O18S	854.184	0.0002
KU60648	SyGMa	C39H42N4O14S2	854.214	0.0002
KU60648	SyGMa	C39H40N2O18S	856.2	0.0001
KU60648	SyGMa	C39H44N4O14S2	856.23	0.0002
KU60648	SyGMa	C39H42N4O15S2	870.209	0.0001
KU60648	SyGMa	C43H48N4O16S	908.279	0.0003
KU60648	SyGMa	C43H48N4O17S	924.274	0.0002
KU60648	SyGMa	C45H50N4O17S	950.289	0.0004
KU60648	SyGMa	C45H52N4O17S	952.305	0.0009
KU60648	SyGMa	C45H50N4O18S	966.284	0.0003
KU60648	SyGMa	C45H52N4O18S	968.3	0.0001
KU60648	SyGMa	C47H53N5O17S	991.316	0.0002
Sunitinib	Compound Discoverer	C16H10FN3	263.086	NA
Sunitinib	Compound Discoverer	C16H13N3O	263.106	NA
Sunitinib	Compound Discoverer	C16H9FN2O	264.07	NA
Sunitinib	Compound Discoverer	C16H12N2O2	264.09	NA
Sunitinib	Compound Discoverer	C16H10FN3O	279.081	NA
Sunitinib	Compound Discoverer	C16H13N3O2	279.101	NA
Sunitinib	Compound Discoverer	C16H9FN2O2	280.065	NA
Sunitinib	Compound Discoverer	C16H12N2O3	280.085	NA
Sunitinib	Compound Discoverer	C16H8FNO3	281.049	NA
Sunitinib	Compound Discoverer	C16H11NO4	281.069	NA
Sunitinib	Compound Discoverer	C16H12FN3O	281.096	NA
Sunitinib	Compound Discoverer	C16H15N3O2	281.116	NA
Sunitinib	Compound Discoverer	C16H11FN2O2	282.08	NA
Sunitinib	Compound Discoverer	C16H14N2O3	282.1	NA
Sunitinib	Compound Discoverer	C16H10FNO3	283.064	NA
Sunitinib	Compound Discoverer	C16H13NO4	283.084	NA
Sunitinib	Compound Discoverer	C16H14FN3O	283.112	NA
Sunitinib	Compound Discoverer	C16H17N3O2	283.132	NA
Sunitinib	Compound Discoverer	C16H13FN2O2	284.096	NA
Sunitinib	Compound Discoverer	C16H16N2O3	284.116	NA
Sunitinib	Compound Discoverer	C16H10FN3O2	295.076	NA
Sunitinib	Compound Discoverer	C16H13N3O3	295.096	NA
Sunitinib	Compound Discoverer	C17H14FN3O	295.112	NA
Sunitinib	Compound Discoverer	C17H17N3O2	295.132	NA
Sunitinib	Compound Discoverer	C16H9FN2O3	296.06	NA
Sunitinib	Compound Discoverer	C16H12N2O4	296.08	NA
Sunitinib	Compound Discoverer	C17H13FN2O2	296.096	NA
Sunitinib	Compound Discoverer	C17H16N2O3	296.116	NA
Sunitinib	Compound Discoverer	C16H8FNO4	297.044	NA
Sunitinib	Compound Discoverer	C16H11NO5	297.064	NA
Sunitinib	Compound Discoverer	C16H12FN3O2	297.091	NA
Sunitinib	Compound Discoverer	C16H15N3O3	297.111	NA
Sunitinib	Compound Discoverer	C16H11FN2O3	298.075	NA
Sunitinib	Compound Discoverer	C16H14N2O4	298.095	NA
Sunitinib	Compound Discoverer	C16H10FNO4	299.059	NA
Sunitinib	Compound Discoverer	C16H13NO5	299.079	NA
Sunitinib	Compound Discoverer	C16H14FN3O2	299.107	NA
Sunitinib	Compound Discoverer	C16H17N3O3	299.127	NA
Sunitinib	Compound Discoverer	C16H9FO5	300.043	NA
Sunitinib	Compound Discoverer	C16H13FN2O3	300.091	NA
Sunitinib	Compound Discoverer	C16H16N2O4	300.111	NA
Sunitinib	Compound Discoverer	C16H12FNO4	301.075	NA
Sunitinib	Compound Discoverer	C16H16FN3O2	301.123	NA
Sunitinib	Compound Discoverer	C16H15FN2O3	302.107	NA
Sunitinib	Compound Discoverer	C16H14FNO4	303.091	NA
Sunitinib	Compound Discoverer	C18H12FN3O	305.096	NA
Sunitinib	Compound Discoverer	C18H15N3O2	305.116	NA
Sunitinib	Compound Discoverer	C17H14FN3O2	311.107	NA
Sunitinib	Compound Discoverer	C17H17N3O3	311.127	NA
Sunitinib	Compound Discoverer	C17H13FN2O3	312.091	NA
Sunitinib	Compound Discoverer	C17H16N2O4	312.111	NA
Sunitinib	Compound Discoverer	C17H12FNO4	313.075	NA
Sunitinib	Compound Discoverer	C16H12FN3O3	313.086	NA
Sunitinib	Compound Discoverer	C16H15N3O4	313.106	NA
Sunitinib	Compound Discoverer	C17H16FN3O2	313.123	NA
Sunitinib	Compound Discoverer	C16H11FN2O4	314.07	NA
Sunitinib	Compound Discoverer	C16H14N2O5	314.09	NA
Sunitinib	Compound Discoverer	C17H15FN2O3	314.107	NA
Sunitinib	Compound Discoverer	C16H10FNO5	315.054	NA
Sunitinib	Compound Discoverer	C17H14FNO4	315.091	NA
Sunitinib	Compound Discoverer	C16H14FN3O3	315.102	NA
Sunitinib	Compound Discoverer	C16H17N3O4	315.122	NA
Sunitinib	Compound Discoverer	C17H18FN3O2	315.138	NA
Sunitinib	Compound Discoverer	C16H13FN2O4	316.086	NA
Sunitinib	Compound Discoverer	C16H16N2O5	316.106	NA
Sunitinib	Compound Discoverer	C17H17FN2O3	316.122	NA
Sunitinib	Compound Discoverer	C16H12FNO5	317.07	NA
Sunitinib	Compound Discoverer	C16H16FN3O3	317.118	NA
Sunitinib	Compound Discoverer	C16H15FN2O4	318.102	NA
Sunitinib	Compound Discoverer	C16H14FNO5	319.086	NA
Sunitinib	Compound Discoverer	C16H18FN3O3	319.133	NA
Sunitinib	Compound Discoverer	C16H17FN2O4	320.117	NA
Sunitinib	Compound Discoverer	C18H12FN3O2	321.091	NA
Sunitinib	Compound Discoverer	C18H15N3O3	321.111	NA
Sunitinib	Compound Discoverer	C18H11FN2O3	322.075	NA
Sunitinib	Compound Discoverer	C18H14N2O4	322.095	NA
Sunitinib	Compound Discoverer	C18H14FN3O2	323.107	NA
Sunitinib	Compound Discoverer	C18H17N3O3	323.127	NA
Sunitinib	Compound Discoverer	C18H13FN2O3	324.091	NA
Sunitinib	Compound Discoverer	C18H16N2O4	324.111	NA
Sunitinib	Compound Discoverer	C18H16FN3O2	325.123	NA
Sunitinib	Compound Discoverer	C18H19N3O3	325.143	NA
Sunitinib	Compound Discoverer	C17H16FN3O3	329.118	NA
Sunitinib	Compound Discoverer	C17H15FN2O4	330.102	NA
Sunitinib	Compound Discoverer	C16H14FN3O4	331.097	NA
Sunitinib	Compound Discoverer	C17H18FN3O3	331.133	NA
Sunitinib	Compound Discoverer	C16H13FN2O5	332.081	NA
Sunitinib	Compound Discoverer	C17H17FN2O4	332.117	NA
Sunitinib	Compound Discoverer	C16H16FN3O4	333.112	NA
Sunitinib	Compound Discoverer	C16H15FN2O5	334.096	NA
Sunitinib	Compound Discoverer	C20H19FN4	334.159	NA
Sunitinib	Compound Discoverer	C20H22N4O	334.179	NA
Sunitinib	Compound Discoverer	C18H12FN3O3	337.086	NA
Sunitinib	Compound Discoverer	C18H15N3O4	337.106	NA
Sunitinib	Compound Discoverer	C19H16FN3O2	337.123	NA
Sunitinib	Compound Discoverer	C19H19N3O3	337.143	NA
Sunitinib	Compound Discoverer	C18H11FN2O4	338.07	NA
Sunitinib	Compound Discoverer	C18H14N2O5	338.09	NA
Sunitinib	Compound Discoverer	C18H15FN4O2	338.118	NA
Sunitinib	Compound Discoverer	C18H18N4O3	338.138	NA
Sunitinib	Compound Discoverer	C18H14FN3O3	339.102	NA
Sunitinib	Compound Discoverer	C18H17N3O4	339.122	NA
Sunitinib	Compound Discoverer	C18H13FN2O4	340.086	NA
Sunitinib	Compound Discoverer	C18H16N2O5	340.106	NA
Sunitinib	Compound Discoverer	C18H12FNO5	341.07	NA
Sunitinib	Compound Discoverer	C18H16FN3O3	341.118	NA
Sunitinib	Compound Discoverer	C18H19N3O4	341.138	NA
Sunitinib	Compound Discoverer	C18H15FN2O4	342.102	NA
Sunitinib	Compound Discoverer	C18H14FNO5	343.086	NA
Sunitinib	Compound Discoverer	C18H18FN3O3	343.133	NA
Sunitinib	Compound Discoverer	C18H17FN2O4	344.117	NA
Sunitinib	Compound Discoverer	C22H24N4	344.2	NA
Sunitinib	Compound Discoverer	C20H19FN4O	350.154	NA
Sunitinib	Compound Discoverer	C20H22N4O2	350.174	NA
Sunitinib	Compound Discoverer	C20H18FN3O2	351.138	NA
Sunitinib	Compound Discoverer	C20H21N3O3	351.158	NA
Sunitinib	Compound Discoverer	C20H21FN4O	352.17	NA
Sunitinib	Compound Discoverer	C20H24N4O2	352.19	NA
Sunitinib	Compound Discoverer	C19H16FN3O3	353.118	NA
Sunitinib	Compound Discoverer	C19H19N3O4	353.138	NA
Sunitinib	Compound Discoverer	C20H20FN3O2	353.154	NA
Sunitinib	Compound Discoverer	C20H23N3O3	353.174	NA
Sunitinib	Compound Discoverer	C19H15FN2O4	354.102	NA
Sunitinib	Compound Discoverer	C18H15FN4O3	354.113	NA
Sunitinib	Compound Discoverer	C18H18N4O4	354.133	NA
Sunitinib	Compound Discoverer	C20H23FN4O	354.186	NA
Sunitinib	Compound Discoverer	C20H26N4O2	354.206	NA
Sunitinib	Compound Discoverer	C18H14FN3O4	355.097	NA
Sunitinib	Compound Discoverer	C18H17N3O5	355.117	NA
Sunitinib	Compound Discoverer	C19H18FN3O3	355.133	NA
Sunitinib	Compound Discoverer	C18H13FN2O5	356.081	NA
Sunitinib	Compound Discoverer	C19H17FN2O4	356.117	NA
Sunitinib	Compound Discoverer	C18H17FN4O3	356.128	NA
Sunitinib	Compound Discoverer	C18H16FN3O4	357.112	NA
Sunitinib	Compound Discoverer	C18H19N3O5	357.132	NA
Sunitinib	Compound Discoverer	C19H20FN3O3	357.149	NA
Sunitinib	Compound Discoverer	C18H15FN2O5	358.096	NA
Sunitinib	Compound Discoverer	C18H19FN4O3	358.144	NA
Sunitinib	Compound Discoverer	C18H18FN3O4	359.128	NA
Sunitinib	Compound Discoverer	C18H17FN2O5	360.112	NA
Sunitinib	Compound Discoverer	C22H21FN4	360.175	NA
Sunitinib	Compound Discoverer	C22H24N4O	360.195	NA
Sunitinib	Compound Discoverer	C16H12FN3O4S	361.053	NA
Sunitinib	Compound Discoverer	C16H15N3O5S	361.073	NA
Sunitinib	Compound Discoverer	C18H20FN3O4	361.144	NA
Sunitinib	Compound Discoverer	C22H20FN3O	361.159	NA
Sunitinib	Compound Discoverer	C22H23N3O2	361.179	NA
Sunitinib	Compound Discoverer	C16H11FN2O5S	362.037	NA
Sunitinib	Compound Discoverer	C16H14N2O6S	362.057	NA
Sunitinib	Compound Discoverer	C22H23FN4	362.191	NA
Sunitinib	Compound Discoverer	C22H26N4O	362.211	NA
Sunitinib	Compound Discoverer	C22H22FN3O	363.175	NA
Sunitinib	Compound Discoverer	C22H25N3O2	363.195	NA
Sunitinib	Compound Discoverer	C22H25FN4	364.206	NA
Sunitinib	Compound Discoverer	C22H28N4O	364.226	NA
Sunitinib	Compound Discoverer	C20H16FN3O3	365.118	NA
Sunitinib	Compound Discoverer	C20H19N3O4	365.138	NA
Sunitinib	Compound Discoverer	C20H19FN4O2	366.149	NA
Sunitinib	Compound Discoverer	C20H22N4O3	366.169	NA
Sunitinib	Compound Discoverer	C21H23FN4O	366.186	NA
Sunitinib	Compound Discoverer	C21H26N4O2	366.206	NA
Sunitinib	Compound Discoverer	C20H18FN3O3	367.133	NA
Sunitinib	Compound Discoverer	C20H21N3O4	367.153	NA
Sunitinib	Compound Discoverer	C20H21FN4O2	368.165	NA
Sunitinib	Compound Discoverer	C20H24N4O3	368.185	NA
Sunitinib	Compound Discoverer	C20H20FN3O3	369.149	NA
Sunitinib	Compound Discoverer	C20H23N3O4	369.169	NA
Sunitinib	Compound Discoverer	C20H19FN2O4	370.133	NA
Sunitinib	Compound Discoverer	C20H23FN4O2	370.18	NA
Sunitinib	Compound Discoverer	C20H26N4O3	370.2	NA
Sunitinib	Compound Discoverer	C19H18FN3O4	371.128	NA
Sunitinib	Compound Discoverer	C20H22FN3O3	371.165	NA
Sunitinib	Compound Discoverer	C18H17FN4O4	372.123	NA
Sunitinib	Compound Discoverer	C20H25FN4O2	372.196	NA
Sunitinib	Compound Discoverer	C18H16FN3O5	373.107	NA
Sunitinib	Compound Discoverer	C19H20FN3O4	373.144	NA
Sunitinib	Compound Discoverer	C20H24FN3O3	373.18	NA
Sunitinib	Compound Discoverer	C18H19FN4O4	374.139	NA
Sunitinib	Compound Discoverer	C18H18FN3O5	375.123	NA
Sunitinib	Compound Discoverer	C22H21FN4O	376.17	NA
Sunitinib	Compound Discoverer	C22H24N4O2	376.19	NA
Sunitinib	Compound Discoverer	C23H25FN4	376.206	NA
Sunitinib	Compound Discoverer	C23H28N4O	376.226	NA
Sunitinib	Compound Discoverer	C16H12FN3O5S	377.048	NA
Sunitinib	Compound Discoverer	C16H15N3O6S	377.068	NA
Sunitinib	Compound Discoverer	C22H20FN3O2	377.154	NA
Sunitinib	Compound Discoverer	C22H23N3O3	377.174	NA
Sunitinib	Compound Discoverer	C16H11FN2O6S	378.032	NA
Sunitinib	Compound Discoverer	C16H14N2O7S	378.052	NA
Sunitinib	Compound Discoverer	C22H23FN4O	378.186	NA
Sunitinib	Compound Discoverer	C22H26N4O2	378.206	NA
Sunitinib	Compound Discoverer	C16H10FNO7S	379.016	NA
Sunitinib	Compound Discoverer	C16H14FN3O5S	379.064	NA
Sunitinib	Compound Discoverer	C22H22FN3O2	379.17	NA
Sunitinib	Compound Discoverer	C22H25N3O3	379.19	NA
Sunitinib	Compound Discoverer	C16H13FN2O6S	380.048	NA
Sunitinib	Compound Discoverer	C20H17FN4O3	380.128	NA
Sunitinib	Compound Discoverer	C20H20N4O4	380.148	NA
Sunitinib	Compound Discoverer	C22H21FN2O3	380.154	NA
Sunitinib	Compound Discoverer	C22H24N2O4	380.174	NA
Sunitinib	Compound Discoverer	C22H25FN4O	380.201	NA
Sunitinib	Compound Discoverer	C22H28N4O2	380.221	NA
Sunitinib	Compound Discoverer	C16H12FNO7S	381.032	NA
Sunitinib	Compound Discoverer	C16H16FN3O5S	381.079	NA
Sunitinib	Compound Discoverer	C20H16FN3O4	381.112	NA
Sunitinib	Compound Discoverer	C20H19N3O5	381.132	NA
Sunitinib	Compound Discoverer	C22H24FN3O2	381.185	NA
Sunitinib	Compound Discoverer	C22H27N3O3	381.205	NA
Sunitinib	Compound Discoverer	C16H15FN2O6S	382.063	NA
Sunitinib	Compound Discoverer	C20H15FN2O5	382.096	NA
Sunitinib	Compound Discoverer	C21H23FN4O2	382.18	NA
Sunitinib	Compound Discoverer	C21H26N4O3	382.2	NA
Sunitinib	Compound Discoverer	C22H27FN4O	382.217	NA
Sunitinib	Compound Discoverer	C22H30N4O2	382.237	NA
Sunitinib	Compound Discoverer	C20H18FN3O4	383.128	NA
Sunitinib	Compound Discoverer	C21H22FN3O3	383.165	NA
Sunitinib	Compound Discoverer	C22H26FN3O2	383.201	NA
Sunitinib	Compound Discoverer	C22H29N3O3	383.221	NA
Sunitinib	Compound Discoverer	C20H17FN2O5	384.112	NA
Sunitinib	Compound Discoverer	C20H21FN4O3	384.16	NA
Sunitinib	Compound Discoverer	C20H24N4O4	384.18	NA
Sunitinib	Compound Discoverer	C21H25FN4O2	384.196	NA
Sunitinib	Compound Discoverer	C20H20FN3O4	385.144	NA
Sunitinib	Compound Discoverer	C21H24FN3O3	385.18	NA
Sunitinib	Compound Discoverer	C20H23FN4O3	386.175	NA
Sunitinib	Compound Discoverer	C20H26N4O4	386.195	NA
Sunitinib	Compound Discoverer	C21H27FN4O2	386.212	NA
Sunitinib	Compound Discoverer	C20H22FN3O4	387.159	NA
Sunitinib	Compound Discoverer	C18H17FN4O3S	388.101	NA
Sunitinib	Compound Discoverer	C18H20N4O4S	388.121	NA
Sunitinib	Compound Discoverer	C20H25FN4O3	388.191	NA
Sunitinib	Compound Discoverer	C18H16FN3O4S	389.085	NA
Sunitinib	Compound Discoverer	C18H19N3O5S	389.105	NA
Sunitinib	Compound Discoverer	C20H24FN3O4	389.175	NA
Sunitinib	Compound Discoverer	C20H27FN4O3	390.207	NA
Sunitinib	Compound Discoverer	C22H21FN4O2	392.165	NA
Sunitinib	Compound Discoverer	C22H24N4O3	392.185	NA
Sunitinib	Compound Discoverer	C23H25FN4O	392.201	NA
Sunitinib	Compound Discoverer	C23H28N4O2	392.221	NA
Sunitinib	Compound Discoverer	C22H20FN3O3	393.149	NA
Sunitinib	Compound Discoverer	C22H23N3O4	393.169	NA
Sunitinib	Compound Discoverer	C23H24FN3O2	393.185	NA
Sunitinib	Compound Discoverer	C23H27N3O3	393.205	NA
Sunitinib	Compound Discoverer	C22H23FN4O2	394.18	NA
Sunitinib	Compound Discoverer	C22H26N4O3	394.2	NA
Sunitinib	Compound Discoverer	C23H27FN4O	394.217	NA
Sunitinib	Compound Discoverer	C23H30N4O2	394.237	NA
Sunitinib	Compound Discoverer	C16H14FN3O6S	395.059	NA
Sunitinib	Compound Discoverer	C22H22FN3O3	395.165	NA
Sunitinib	Compound Discoverer	C21H22FN5O2	395.176	NA
Sunitinib	Compound Discoverer	C22H25N3O4	395.185	NA
Sunitinib	Compound Discoverer	C21H25N5O3	395.196	NA
Sunitinib	Compound Discoverer	C23H26FN3O2	395.201	NA
Sunitinib	Compound Discoverer	C23H29N3O3	395.221	NA
Sunitinib	Compound Discoverer	C16H13FN2O7S	396.043	NA
Sunitinib	Compound Discoverer	C20H17FN4O4	396.123	NA
Sunitinib	Compound Discoverer	C20H20N4O5	396.143	NA
Sunitinib	Compound Discoverer	C22H21FN2O4	396.149	NA
Sunitinib	Compound Discoverer	C21H21FN4O3	396.16	NA
Sunitinib	Compound Discoverer	C22H24N2O5	396.169	NA
Sunitinib	Compound Discoverer	C21H24N4O4	396.18	NA
Sunitinib	Compound Discoverer	C22H25FN4O2	396.196	NA
Sunitinib	Compound Discoverer	C22H28N4O3	396.216	NA
Sunitinib	Compound Discoverer	C23H29FN4O	396.233	NA
Sunitinib	Compound Discoverer	C23H32N4O2	396.253	NA
Sunitinib	Compound Discoverer	C16H16FN3O6S	397.074	NA
Sunitinib	Compound Discoverer	C20H16FN3O5	397.107	NA
Sunitinib	Compound Discoverer	C22H24FN3O3	397.18	NA
Sunitinib	Compound Discoverer	C22H27N3O4	397.2	NA
Sunitinib	Compound Discoverer	C16H15FN2O7S	398.058	NA
Sunitinib	Compound Discoverer	C20H19FN4O4	398.139	NA
Sunitinib	Compound Discoverer	C22H23FN2O4	398.164	NA
Sunitinib	Compound Discoverer	C22H30N4O3	398.232	NA
Sunitinib	Compound Discoverer	C20H18FN3O5	399.123	NA
Sunitinib	Compound Discoverer	C22H26FN3O3	399.196	NA
Sunitinib	Compound Discoverer	C22H29N3O4	399.216	NA
Sunitinib	Compound Discoverer	C19H17FN4O3S	400.101	NA
Sunitinib	Compound Discoverer	C19H20N4O4S	400.121	NA
Sunitinib	Compound Discoverer	C20H21FN4O4	400.155	NA
Sunitinib	Compound Discoverer	C22H25FN2O4	400.18	NA
Sunitinib	Compound Discoverer	C21H25FN4O3	400.191	NA
Sunitinib	Compound Discoverer	C22H29FN4O2	400.227	NA
Sunitinib	Compound Discoverer	C22H32N4O3	400.247	NA
Sunitinib	Compound Discoverer	C19H16FN3O4S	401.085	NA
Sunitinib	Compound Discoverer	C19H19N3O5S	401.105	NA
Sunitinib	Compound Discoverer	C20H20FN3O5	401.139	NA
Sunitinib	Compound Discoverer	C22H28FN3O3	401.211	NA
Sunitinib	Compound Discoverer	C19H19FN4O3S	402.116	NA
Sunitinib	Compound Discoverer	C19H22N4O4S	402.136	NA
Sunitinib	Compound Discoverer	C20H23FN4O4	402.17	NA
Sunitinib	Compound Discoverer	C21H27FN4O3	402.207	NA
Sunitinib	Compound Discoverer	C18H14FN3O5S	403.064	NA
Sunitinib	Compound Discoverer	C18H17N3O6S	403.084	NA
Sunitinib	Compound Discoverer	C19H18FN3O4S	403.1	NA
Sunitinib	Compound Discoverer	C19H21N3O5S	403.12	NA
Sunitinib	Compound Discoverer	C18H17FN4O4S	404.095	NA
Sunitinib	Compound Discoverer	C18H20N4O5S	404.115	NA
Sunitinib	Compound Discoverer	C20H25FN4O4	404.186	NA
Sunitinib	Compound Discoverer	C24H25FN4O	404.201	NA
Sunitinib	Compound Discoverer	C24H28N4O2	404.221	NA
Sunitinib	Compound Discoverer	C18H16FN3O5S	405.079	NA
Sunitinib	Compound Discoverer	C18H19N3O6S	405.099	NA
Sunitinib	Compound Discoverer	C18H15FN2O6S	406.063	NA
Sunitinib	Compound Discoverer	C18H19FN4O4S	406.111	NA
Sunitinib	Compound Discoverer	C18H18FN3O5S	407.095	NA
Sunitinib	Compound Discoverer	C18H17FN2O6S	408.079	NA
Sunitinib	Compound Discoverer	C18H21FN4O4S	408.127	NA
Sunitinib	Compound Discoverer	C23H25FN4O2	408.196	NA
Sunitinib	Compound Discoverer	C23H28N4O3	408.216	NA
Sunitinib	Compound Discoverer	C18H20FN3O5S	409.111	NA
Sunitinib	Compound Discoverer	C21H20FN5O3	409.155	NA
Sunitinib	Compound Discoverer	C21H23N5O4	409.175	NA
Sunitinib	Compound Discoverer	C23H24FN3O3	409.18	NA
Sunitinib	Compound Discoverer	C22H24FN5O2	409.191	NA
Sunitinib	Compound Discoverer	C23H27N3O4	409.2	NA
Sunitinib	Compound Discoverer	C22H27N5O3	409.211	NA
Sunitinib	Compound Discoverer	C21H19FN4O4	410.139	NA
Sunitinib	Compound Discoverer	C21H22N4O5	410.159	NA
Sunitinib	Compound Discoverer	C22H23FN4O3	410.175	NA
Sunitinib	Compound Discoverer	C22H26N4O4	410.195	NA
Sunitinib	Compound Discoverer	C23H27FN4O2	410.212	NA
Sunitinib	Compound Discoverer	C23H30N4O3	410.232	NA
Sunitinib	Compound Discoverer	C22H22FN3O4	411.159	NA
Sunitinib	Compound Discoverer	C21H22FN5O3	411.171	NA
Sunitinib	Compound Discoverer	C22H25N3O5	411.179	NA
Sunitinib	Compound Discoverer	C21H25N5O4	411.191	NA
Sunitinib	Compound Discoverer	C23H26FN3O3	411.196	NA
Sunitinib	Compound Discoverer	C23H29N3O4	411.216	NA
Sunitinib	Compound Discoverer	C21H21FN4O4	412.155	NA
Sunitinib	Compound Discoverer	C21H24N4O5	412.175	NA
Sunitinib	Compound Discoverer	C23H25FN2O4	412.18	NA
Sunitinib	Compound Discoverer	C22H25FN4O3	412.191	NA
Sunitinib	Compound Discoverer	C22H28N4O4	412.211	NA
Sunitinib	Compound Discoverer	C23H29FN4O2	412.227	NA
Sunitinib	Compound Discoverer	C23H32N4O3	412.247	NA
Sunitinib	Compound Discoverer	C21H20FN3O5	413.139	NA
Sunitinib	Compound Discoverer	C22H24FN3O4	413.175	NA
Sunitinib	Compound Discoverer	C21H24FN5O3	413.186	NA
Sunitinib	Compound Discoverer	C22H27N3O5	413.195	NA
Sunitinib	Compound Discoverer	C23H28FN3O3	413.211	NA
Sunitinib	Compound Discoverer	C20H19FN4O5	414.134	NA
Sunitinib	Compound Discoverer	C22H23FN2O5	414.159	NA
Sunitinib	Compound Discoverer	C21H23FN4O4	414.17	NA
Sunitinib	Compound Discoverer	C22H27FN4O3	414.207	NA
Sunitinib	Compound Discoverer	C22H30N4O4	414.227	NA
Sunitinib	Compound Discoverer	C23H31FN4O2	414.243	NA
Sunitinib	Compound Discoverer	C21H22FN3O5	415.154	NA
Sunitinib	Compound Discoverer	C22H26FN3O4	415.191	NA
Sunitinib	Compound Discoverer	C21H26FN5O3	415.202	NA
Sunitinib	Compound Discoverer	C22H29N3O5	415.211	NA
Sunitinib	Compound Discoverer	C23H30FN3O3	415.227	NA
Sunitinib	Compound Discoverer	C19H17FN4O4S	416.095	NA
Sunitinib	Compound Discoverer	C19H20N4O5S	416.115	NA
Sunitinib	Compound Discoverer	C20H21FN4O5	416.15	NA
Sunitinib	Compound Discoverer	C22H25FN2O5	416.175	NA
Sunitinib	Compound Discoverer	C21H25FN4O4	416.186	NA
Sunitinib	Compound Discoverer	C22H29FN4O3	416.222	NA
Sunitinib	Compound Discoverer	C22H32N4O4	416.242	NA
Sunitinib	Compound Discoverer	C19H16FN3O5S	417.079	NA
Sunitinib	Compound Discoverer	C19H19N3O6S	417.099	NA
Sunitinib	Compound Discoverer	C22H28FN3O4	417.206	NA
Sunitinib	Compound Discoverer	C19H15FN2O6S	418.063	NA
Sunitinib	Compound Discoverer	C19H19FN4O4S	418.111	NA
Sunitinib	Compound Discoverer	C19H22N4O5S	418.131	NA
Sunitinib	Compound Discoverer	C22H31FN4O3	418.238	NA
Sunitinib	Compound Discoverer	C18H14FN3O6S	419.059	NA
Sunitinib	Compound Discoverer	C18H17N3O7S	419.079	NA
Sunitinib	Compound Discoverer	C19H18FN3O5S	419.095	NA
Sunitinib	Compound Discoverer	C19H21N3O6S	419.115	NA
Sunitinib	Compound Discoverer	C24H26FN5O	419.212	NA
Sunitinib	Compound Discoverer	C22H30FN3O4	419.222	NA
Sunitinib	Compound Discoverer	C24H29N5O2	419.232	NA
Sunitinib	Compound Discoverer	C18H13FN2O7S	420.043	NA
Sunitinib	Compound Discoverer	C19H17FN2O6S	420.079	NA
Sunitinib	Compound Discoverer	C19H21FN4O4S	420.127	NA
Sunitinib	Compound Discoverer	C24H25FN4O2	420.196	NA
Sunitinib	Compound Discoverer	C24H28N4O3	420.216	NA
Sunitinib	Compound Discoverer	C18H16FN3O6S	421.074	NA
Sunitinib	Compound Discoverer	C19H20FN3O5S	421.111	NA
Sunitinib	Compound Discoverer	C24H24FN3O3	421.18	NA
Sunitinib	Compound Discoverer	C24H27N3O4	421.2	NA
Sunitinib	Compound Discoverer	C18H15FN2O7S	422.058	NA
Sunitinib	Compound Discoverer	C19H19FN2O6S	422.095	NA
Sunitinib	Compound Discoverer	C18H19FN4O5S	422.106	NA
Sunitinib	Compound Discoverer	C19H23FN4O4S	422.142	NA
Sunitinib	Compound Discoverer	C24H27FN4O2	422.212	NA
Sunitinib	Compound Discoverer	C24H30N4O3	422.232	NA
Sunitinib	Compound Discoverer	C18H18FN3O6S	423.09	NA
Sunitinib	Compound Discoverer	C19H22FN3O5S	423.126	NA
Sunitinib	Compound Discoverer	C24H26FN3O3	423.196	NA
Sunitinib	Compound Discoverer	C24H29N3O4	423.216	NA
Sunitinib	Compound Discoverer	C18H21FN4O5S	424.122	NA
Sunitinib	Compound Discoverer	C24H29FN4O2	424.227	NA
Sunitinib	Compound Discoverer	C24H32N4O3	424.247	NA
Sunitinib	Compound Discoverer	C18H20FN3O6S	425.106	NA
Sunitinib	Compound Discoverer	C21H20FN5O4	425.15	NA
Sunitinib	Compound Discoverer	C21H23N5O5	425.17	NA
Sunitinib	Compound Discoverer	C22H24FN5O3	425.186	NA
Sunitinib	Compound Discoverer	C22H27N5O4	425.206	NA
Sunitinib	Compound Discoverer	C21H19FN4O5	426.134	NA
Sunitinib	Compound Discoverer	C21H22N4O6	426.154	NA
Sunitinib	Compound Discoverer	C22H23FN4O4	426.17	NA
Sunitinib	Compound Discoverer	C23H27FN4O3	426.207	NA
Sunitinib	Compound Discoverer	C23H30N4O4	426.227	NA
Sunitinib	Compound Discoverer	C21H18FN3O6	427.118	NA
Sunitinib	Compound Discoverer	C21H22FN5O4	427.166	NA
Sunitinib	Compound Discoverer	C23H26FN3O4	427.191	NA
Sunitinib	Compound Discoverer	C22H26FN5O3	427.202	NA
Sunitinib	Compound Discoverer	C21H21FN4O5	428.15	NA
Sunitinib	Compound Discoverer	C22H25FN4O4	428.186	NA
Sunitinib	Compound Discoverer	C22H28N4O5	428.206	NA
Sunitinib	Compound Discoverer	C23H29FN4O3	428.222	NA
Sunitinib	Compound Discoverer	C23H32N4O4	428.242	NA
Sunitinib	Compound Discoverer	C21H20FN3O6	429.134	NA
Sunitinib	Compound Discoverer	C22H24FN3O5	429.17	NA
Sunitinib	Compound Discoverer	C21H24FN5O4	429.181	NA
Sunitinib	Compound Discoverer	C23H28FN3O4	429.206	NA
Sunitinib	Compound Discoverer	C22H28FN5O3	429.218	NA
Sunitinib	Compound Discoverer	C20H19FN4O4S	430.111	NA
Sunitinib	Compound Discoverer	C20H22N4O5S	430.131	NA
Sunitinib	Compound Discoverer	C21H23FN4O5	430.165	NA
Sunitinib	Compound Discoverer	C22H27FN4O4	430.202	NA
Sunitinib	Compound Discoverer	C22H30N4O5	430.222	NA
Sunitinib	Compound Discoverer	C23H31FN4O3	430.238	NA
Sunitinib	Compound Discoverer	C22H26FN3O5	431.186	NA
Sunitinib	Compound Discoverer	C21H26FN5O4	431.197	NA
Sunitinib	Compound Discoverer	C23H30FN3O4	431.222	NA
Sunitinib	Compound Discoverer	C20H21FN4O4S	432.127	NA
Sunitinib	Compound Discoverer	C20H24N4O5S	432.147	NA
Sunitinib	Compound Discoverer	C21H25FN4O5	432.181	NA
Sunitinib	Compound Discoverer	C22H29FN4O4	432.217	NA
Sunitinib	Compound Discoverer	C22H32N4O5	432.237	NA
Sunitinib	Compound Discoverer	C23H33FN4O3	432.254	NA
Sunitinib	Compound Discoverer	C22H28FN3O5	433.201	NA
Sunitinib	Compound Discoverer	C19H19FN4O5S	434.106	NA
Sunitinib	Compound Discoverer	C22H31FN4O4	434.233	NA
Sunitinib	Compound Discoverer	C19H18FN3O6S	435.09	NA
Sunitinib	Compound Discoverer	C24H26FN5O2	435.207	NA
Sunitinib	Compound Discoverer	C22H30FN3O5	435.217	NA
Sunitinib	Compound Discoverer	C24H29N5O3	435.227	NA
Sunitinib	Compound Discoverer	C19H21FN4O5S	436.122	NA
Sunitinib	Compound Discoverer	C24H25FN4O3	436.191	NA
Sunitinib	Compound Discoverer	C24H28N4O4	436.211	NA
Sunitinib	Compound Discoverer	C22H33FN4O4	436.249	NA
Sunitinib	Compound Discoverer	C18H16FN3O7S	437.069	NA
Sunitinib	Compound Discoverer	C19H20FN3O6S	437.106	NA
Sunitinib	Compound Discoverer	C24H24FN3O4	437.175	NA
Sunitinib	Compound Discoverer	C23H24FN5O3	437.186	NA
Sunitinib	Compound Discoverer	C24H27N3O5	437.195	NA
Sunitinib	Compound Discoverer	C22H24FN7O2	437.198	NA
Sunitinib	Compound Discoverer	C23H27N5O4	437.206	NA
Sunitinib	Compound Discoverer	C22H27N7O3	437.218	NA
Sunitinib	Compound Discoverer	C24H28FN5O2	437.223	NA
Sunitinib	Compound Discoverer	C24H31N5O3	437.243	NA
Sunitinib	Compound Discoverer	C19H23FN4O5S	438.137	NA
Sunitinib	Compound Discoverer	C22H23FN6O3	438.182	NA
Sunitinib	Compound Discoverer	C22H26N6O4	438.202	NA
Sunitinib	Compound Discoverer	C24H27FN4O3	438.207	NA
Sunitinib	Compound Discoverer	C24H30N4O4	438.227	NA
Sunitinib	Compound Discoverer	C18H18FN3O7S	439.085	NA
Sunitinib	Compound Discoverer	C19H22FN3O6S	439.121	NA
Sunitinib	Compound Discoverer	C24H26FN3O4	439.191	NA
Sunitinib	Compound Discoverer	C24H29N3O5	439.211	NA
Sunitinib	Compound Discoverer	C24H30FN5O2	439.238	NA
Sunitinib	Compound Discoverer	C24H33N5O3	439.258	NA
Sunitinib	Compound Discoverer	C24H25FN2O5	440.175	NA
Sunitinib	Compound Discoverer	C24H29FN4O3	440.222	NA
Sunitinib	Compound Discoverer	C24H32N4O4	440.242	NA
Sunitinib	Compound Discoverer	C24H28FN3O4	441.206	NA
Sunitinib	Compound Discoverer	C21H19FN4O4S	442.111	NA
Sunitinib	Compound Discoverer	C21H22N4O5S	442.131	NA
Sunitinib	Compound Discoverer	C22H23FN4O3S	442.147	NA
Sunitinib	Compound Discoverer	C22H26N4O4S	442.167	NA
Sunitinib	Compound Discoverer	C24H31FN4O3	442.238	NA
Sunitinib	Compound Discoverer	C22H22FN3O6	443.149	NA
Sunitinib	Compound Discoverer	C21H22FN5O5	443.161	NA
Sunitinib	Compound Discoverer	C22H25N3O7	443.169	NA
Sunitinib	Compound Discoverer	C22H26FN5O4	443.197	NA
Sunitinib	Compound Discoverer	C24H30FN3O4	443.222	NA
Sunitinib	Compound Discoverer	C21H21FN4O4S	444.127	NA
Sunitinib	Compound Discoverer	C22H21FN2O7	444.133	NA
Sunitinib	Compound Discoverer	C21H21FN4O6	444.145	NA
Sunitinib	Compound Discoverer	C21H24N4O5S	444.147	NA
Sunitinib	Compound Discoverer	C22H24N2O8	444.153	NA
Sunitinib	Compound Discoverer	C23H29FN4O4	444.217	NA
Sunitinib	Compound Discoverer	C21H24FN5O5	445.176	NA
Sunitinib	Compound Discoverer	C22H28FN5O4	445.213	NA
Sunitinib	Compound Discoverer	C20H19FN4O5S	446.106	NA
Sunitinib	Compound Discoverer	C20H22N4O6S	446.126	NA
Sunitinib	Compound Discoverer	C21H23FN4O6	446.16	NA
Sunitinib	Compound Discoverer	C22H27FN4O5	446.197	NA
Sunitinib	Compound Discoverer	C23H31FN4O4	446.233	NA
Sunitinib	Compound Discoverer	C20H18FN3O6S	447.09	NA
Sunitinib	Compound Discoverer	C20H21FN4O5S	448.122	NA
Sunitinib	Compound Discoverer	C20H24N4O6S	448.142	NA
Sunitinib	Compound Discoverer	C22H29FN4O5	448.212	NA
Sunitinib	Compound Discoverer	C23H33FN4O4	448.249	NA
Sunitinib	Compound Discoverer	C20H20FN3O6S	449.106	NA
Sunitinib	Compound Discoverer	C20H23FN4O5S	450.137	NA
Sunitinib	Compound Discoverer	C22H31FN4O5	450.228	NA
Sunitinib	Compound Discoverer	C20H22FN3O6S	451.121	NA
Sunitinib	Compound Discoverer	C23H22FN5O4	451.166	NA
Sunitinib	Compound Discoverer	C23H25N5O5	451.186	NA
Sunitinib	Compound Discoverer	C24H26FN5O3	451.202	NA
Sunitinib	Compound Discoverer	C24H29N5O4	451.222	NA
Sunitinib	Compound Discoverer	C20H25FN4O5S	452.153	NA
Sunitinib	Compound Discoverer	C24H25FN4O4	452.186	NA
Sunitinib	Compound Discoverer	C24H28N4O5	452.206	NA
Sunitinib	Compound Discoverer	C23H24FN5O4	453.181	NA
Sunitinib	Compound Discoverer	C22H24FN7O3	453.192	NA
Sunitinib	Compound Discoverer	C23H27N5O5	453.201	NA
Sunitinib	Compound Discoverer	C22H27N7O4	453.212	NA
Sunitinib	Compound Discoverer	C24H28FN5O3	453.218	NA
Sunitinib	Compound Discoverer	C24H31N5O4	453.238	NA
Sunitinib	Compound Discoverer	C23H23FN4O5	454.165	NA
Sunitinib	Compound Discoverer	C22H23FN6O4	454.176	NA
Sunitinib	Compound Discoverer	C22H26N6O5	454.196	NA
Sunitinib	Compound Discoverer	C24H27FN4O4	454.202	NA
Sunitinib	Compound Discoverer	C24H30N4O5	454.222	NA
Sunitinib	Compound Discoverer	C22H22FN5O5	455.161	NA
Sunitinib	Compound Discoverer	C24H26FN3O5	455.186	NA
Sunitinib	Compound Discoverer	C23H26FN5O4	455.197	NA
Sunitinib	Compound Discoverer	C22H26FN7O3	455.208	NA
Sunitinib	Compound Discoverer	C24H30FN5O3	455.233	NA
Sunitinib	Compound Discoverer	C24H33N5O4	455.253	NA
Sunitinib	Compound Discoverer	C23H25FN4O5	456.181	NA
Sunitinib	Compound Discoverer	C22H25FN6O4	456.192	NA
Sunitinib	Compound Discoverer	C24H29FN4O4	456.217	NA
Sunitinib	Compound Discoverer	C24H32N4O5	456.237	NA
Sunitinib	Compound Discoverer	C22H20FN3O7	457.129	NA
Sunitinib	Compound Discoverer	C22H23N3O8	457.149	NA
Sunitinib	Compound Discoverer	C22H24FN5O5	457.176	NA
Sunitinib	Compound Discoverer	C24H28FN3O5	457.201	NA
Sunitinib	Compound Discoverer	C23H28FN5O4	457.213	NA
Sunitinib	Compound Discoverer	C22H28FN7O3	457.224	NA
Sunitinib	Compound Discoverer	C24H32FN5O3	457.249	NA
Sunitinib	Compound Discoverer	C21H19FN4O5S	458.106	NA
Sunitinib	Compound Discoverer	C22H19FN2O8	458.113	NA
Sunitinib	Compound Discoverer	C21H22N4O6S	458.126	NA
Sunitinib	Compound Discoverer	C22H22N2O9	458.133	NA
Sunitinib	Compound Discoverer	C22H23FN4O4S	458.142	NA
Sunitinib	Compound Discoverer	C22H26N4O5S	458.162	NA
Sunitinib	Compound Discoverer	C22H27FN6O4	458.208	NA
Sunitinib	Compound Discoverer	C24H31FN4O4	458.233	NA
Sunitinib	Compound Discoverer	C21H18FN3O6S	459.09	NA
Sunitinib	Compound Discoverer	C22H22FN3O5S	459.126	NA
Sunitinib	Compound Discoverer	C22H22FN3O7	459.144	NA
Sunitinib	Compound Discoverer	C22H25N3O6S	459.146	NA
Sunitinib	Compound Discoverer	C22H25N3O8	459.164	NA
Sunitinib	Compound Discoverer	C22H26FN5O3S	459.174	NA
Sunitinib	Compound Discoverer	C22H29N5O4S	459.194	NA
Sunitinib	Compound Discoverer	C24H30FN3O5	459.217	NA
Sunitinib	Compound Discoverer	C21H21FN4O5S	460.122	NA
Sunitinib	Compound Discoverer	C22H21FN2O8	460.128	NA
Sunitinib	Compound Discoverer	C21H24N4O6S	460.142	NA
Sunitinib	Compound Discoverer	C22H24N2O9	460.148	NA
Sunitinib	Compound Discoverer	C22H25FN4O4S	460.158	NA
Sunitinib	Compound Discoverer	C22H28N4O5S	460.178	NA
Sunitinib	Compound Discoverer	C24H33FN4O4	460.249	NA
Sunitinib	Compound Discoverer	C21H20FN3O6S	461.106	NA
Sunitinib	Compound Discoverer	C22H20FNO9	461.112	NA
Sunitinib	Compound Discoverer	C22H24FN3O5S	461.142	NA
Sunitinib	Compound Discoverer	C22H24FN3O7	461.16	NA
Sunitinib	Compound Discoverer	C22H27N3O6S	461.162	NA
Sunitinib	Compound Discoverer	C21H23FN4O5S	462.137	NA
Sunitinib	Compound Discoverer	C22H23FN2O8	462.144	NA
Sunitinib	Compound Discoverer	C22H27FN4O4S	462.174	NA
Sunitinib	Compound Discoverer	C22H30N4O5S	462.194	NA
Sunitinib	Compound Discoverer	C21H22FN3O6S	463.121	NA
Sunitinib	Compound Discoverer	C22H22FNO9	463.128	NA
Sunitinib	Compound Discoverer	C22H26FN3O7	463.175	NA
Sunitinib	Compound Discoverer	C20H21FN4O6S	464.117	NA
Sunitinib	Compound Discoverer	C21H25FN4O5S	464.153	NA
Sunitinib	Compound Discoverer	C22H25FN2O8	464.159	NA
Sunitinib	Compound Discoverer	C20H23FN4O6S	466.132	NA
Sunitinib	Compound Discoverer	C25H31FN6O2	466.249	NA
Sunitinib	Compound Discoverer	C25H34N6O3	466.269	NA
Sunitinib	Compound Discoverer	C23H22FN5O5	467.161	NA
Sunitinib	Compound Discoverer	C23H25N5O6	467.18	NA
Sunitinib	Compound Discoverer	C23H21FN4O6	468.145	NA
Sunitinib	Compound Discoverer	C20H25FN4O6S	468.148	NA
Sunitinib	Compound Discoverer	C23H24FN5O5	469.176	NA
Sunitinib	Compound Discoverer	C24H28FN5O2S	469.195	NA
Sunitinib	Compound Discoverer	C24H28FN5O4	469.213	NA
Sunitinib	Compound Discoverer	C24H31N5O3S	469.215	NA
Sunitinib	Compound Discoverer	C24H31N5O5	469.233	NA
Sunitinib	Compound Discoverer	C23H23FN4O6	470.16	NA
Sunitinib	Compound Discoverer	C24H27FN4O5	470.197	NA
Sunitinib	Compound Discoverer	C23H26FN5O3S	471.174	NA
Sunitinib	Compound Discoverer	C23H26FN5O5	471.192	NA
Sunitinib	Compound Discoverer	C23H29N5O4S	471.194	NA
Sunitinib	Compound Discoverer	C22H26FN7O4	471.203	NA
Sunitinib	Compound Discoverer	C24H30FN5O4	471.228	NA
Sunitinib	Compound Discoverer	C24H33N5O5	471.248	NA
Sunitinib	Compound Discoverer	C22H25FN6O5	472.187	NA
Sunitinib	Compound Discoverer	C24H29FN4O5	472.212	NA
Sunitinib	Compound Discoverer	C22H20FN3O8	473.123	NA
Sunitinib	Compound Discoverer	C22H23N3O9	473.143	NA
Sunitinib	Compound Discoverer	C23H28FN5O3S	473.19	NA
Sunitinib	Compound Discoverer	C23H28FN5O5	473.207	NA
Sunitinib	Compound Discoverer	C23H31N5O4S	473.21	NA
Sunitinib	Compound Discoverer	C22H28FN7O4	473.219	NA
Sunitinib	Compound Discoverer	C24H32FN5O4	473.244	NA
Sunitinib	Compound Discoverer	C22H19FN2O9	474.107	NA
Sunitinib	Compound Discoverer	C22H22N2O10	474.127	NA
Sunitinib	Compound Discoverer	C22H23FN4O5S	474.137	NA
Sunitinib	Compound Discoverer	C22H26N4O6S	474.157	NA
Sunitinib	Compound Discoverer	C22H27FN6O5	474.203	NA
Sunitinib	Compound Discoverer	C24H31FN4O5	474.228	NA
Sunitinib	Compound Discoverer	C22H18FNO10	475.091	NA
Sunitinib	Compound Discoverer	C22H22FN3O6S	475.121	NA
Sunitinib	Compound Discoverer	C22H22FN3O8	475.139	NA
Sunitinib	Compound Discoverer	C22H25N3O7S	475.141	NA
Sunitinib	Compound Discoverer	C22H26FN5O4S	475.169	NA
Sunitinib	Compound Discoverer	C22H29N5O5S	475.189	NA
Sunitinib	Compound Discoverer	C24H34FN5O4	475.259	NA
Sunitinib	Compound Discoverer	C21H21FN4O6S	476.117	NA
Sunitinib	Compound Discoverer	C22H21FN2O9	476.123	NA
Sunitinib	Compound Discoverer	C22H25FN4O5S	476.153	NA
Sunitinib	Compound Discoverer	C22H28N4O6S	476.173	NA
Sunitinib	Compound Discoverer	C24H33FN4O5	476.243	NA
Sunitinib	Compound Discoverer	C27H33FN6O	476.27	NA
Sunitinib	Compound Discoverer	C27H36N6O2	476.29	NA
Sunitinib	Compound Discoverer	C22H20FNO10	477.107	NA
Sunitinib	Compound Discoverer	C22H24FN3O6S	477.137	NA
Sunitinib	Compound Discoverer	C22H24FN3O8	477.155	NA
Sunitinib	Compound Discoverer	C22H27N3O7S	477.157	NA
Sunitinib	Compound Discoverer	C22H28FN5O4S	477.185	NA
Sunitinib	Compound Discoverer	C22H23FN2O7S	478.121	NA
Sunitinib	Compound Discoverer	C21H23FN4O6S	478.132	NA
Sunitinib	Compound Discoverer	C22H23FN2O9	478.139	NA
Sunitinib	Compound Discoverer	C22H27FN4O5S	478.169	NA
Sunitinib	Compound Discoverer	C22H30N4O6S	478.189	NA
Sunitinib	Compound Discoverer	C22H26FN3O6S	479.153	NA
Sunitinib	Compound Discoverer	C22H26FN3O8	479.17	NA
Sunitinib	Compound Discoverer	C22H30FN5O4S	479.2	NA
Sunitinib	Compound Discoverer	C24H26FN7O3	479.208	NA
Sunitinib	Compound Discoverer	C24H29N7O4	479.228	NA
Sunitinib	Compound Discoverer	C21H25FN4O6S	480.148	NA
Sunitinib	Compound Discoverer	C22H25FN2O9	480.154	NA
Sunitinib	Compound Discoverer	C22H29FN4O5S	480.184	NA
Sunitinib	Compound Discoverer	C25H29FN6O3	480.229	NA
Sunitinib	Compound Discoverer	C25H32N6O4	480.248	NA
Sunitinib	Compound Discoverer	C22H28FN3O6S	481.168	NA
Sunitinib	Compound Discoverer	C25H28FN5O2S	481.195	NA
Sunitinib	Compound Discoverer	C25H31N5O3S	481.215	NA
Sunitinib	Compound Discoverer	C25H31FN6O3	482.244	NA
Sunitinib	Compound Discoverer	C25H34N6O4	482.264	NA
Sunitinib	Compound Discoverer	C25H30FN5O2S	483.21	NA
Sunitinib	Compound Discoverer	C25H30FN5O4	483.228	NA
Sunitinib	Compound Discoverer	C25H33N5O3S	483.23	NA
Sunitinib	Compound Discoverer	C25H33FN6O3	484.26	NA
Sunitinib	Compound Discoverer	C24H24FN3O7	485.16	NA
Sunitinib	Compound Discoverer	C23H24FN5O6	485.171	NA
Sunitinib	Compound Discoverer	C24H27N3O8	485.18	NA
Sunitinib	Compound Discoverer	C24H28FN5O3S	485.19	NA
Sunitinib	Compound Discoverer	C24H31N5O4S	485.21	NA
Sunitinib	Compound Discoverer	C25H32FN5O4	485.244	NA
Sunitinib	Compound Discoverer	C24H27FN4O4S	486.174	NA
Sunitinib	Compound Discoverer	C24H30N4O5S	486.194	NA
Sunitinib	Compound Discoverer	C25H35FN6O3	486.275	NA
Sunitinib	Compound Discoverer	C23H26FN5O4S	487.169	NA
Sunitinib	Compound Discoverer	C23H26FN5O6	487.187	NA
Sunitinib	Compound Discoverer	C23H29N5O5S	487.189	NA
Sunitinib	Compound Discoverer	C24H30FN5O3S	487.205	NA
Sunitinib	Compound Discoverer	C24H30FN5O5	487.223	NA
Sunitinib	Compound Discoverer	C24H33N5O4S	487.225	NA
Sunitinib	Compound Discoverer	C23H25FN4O5S	488.153	NA
Sunitinib	Compound Discoverer	C24H29FN4O4S	488.189	NA
Sunitinib	Compound Discoverer	C24H32N4O5S	488.209	NA
Sunitinib	Compound Discoverer	C23H28FN5O4S	489.185	NA
Sunitinib	Compound Discoverer	C23H31N5O5S	489.205	NA
Sunitinib	Compound Discoverer	C24H32FN5O3S	489.221	NA
Sunitinib	Compound Discoverer	C24H32FN5O5	489.239	NA
Sunitinib	Compound Discoverer	C24H35N5O4S	489.241	NA
Sunitinib	Compound Discoverer	C23H27FN4O5S	490.169	NA
Sunitinib	Compound Discoverer	C27H31FN6O2	490.249	NA
Sunitinib	Compound Discoverer	C27H34N6O3	490.269	NA
Sunitinib	Compound Discoverer	C22H22FN3O9	491.134	NA
Sunitinib	Compound Discoverer	C23H30FN5O4S	491.2	NA
Sunitinib	Compound Discoverer	C24H34FN5O5	491.254	NA
Sunitinib	Compound Discoverer	C22H21FN2O10	492.118	NA
Sunitinib	Compound Discoverer	C22H25FN4O6S	492.148	NA
Sunitinib	Compound Discoverer	C22H28N4O7S	492.168	NA
Sunitinib	Compound Discoverer	C23H29FN4O5S	492.184	NA
Sunitinib	Compound Discoverer	C27H33FN6O2	492.265	NA
Sunitinib	Compound Discoverer	C27H36N6O3	492.285	NA
Sunitinib	Compound Discoverer	C22H24FN3O7S	493.132	NA
Sunitinib	Compound Discoverer	C22H24FN3O9	493.15	NA
Sunitinib	Compound Discoverer	C22H28FN5O5S	493.18	NA
Sunitinib	Compound Discoverer	C23H32FN5O4S	493.216	NA
Sunitinib	Compound Discoverer	C27H32FN5O3	493.249	NA
Sunitinib	Compound Discoverer	C27H35N5O4	493.269	NA
Sunitinib	Compound Discoverer	C22H23FN2O10	494.134	NA
Sunitinib	Compound Discoverer	C22H27FN4O6S	494.164	NA
Sunitinib	Compound Discoverer	C22H30N4O7S	494.184	NA
Sunitinib	Compound Discoverer	C27H35FN6O2	494.281	NA
Sunitinib	Compound Discoverer	C27H38N6O3	494.301	NA
Sunitinib	Compound Discoverer	C22H26FN3O7S	495.148	NA
Sunitinib	Compound Discoverer	C22H30FN5O5S	495.195	NA
Sunitinib	Compound Discoverer	C24H26FN7O4	495.203	NA
Sunitinib	Compound Discoverer	C24H29N7O5	495.223	NA
Sunitinib	Compound Discoverer	C27H34FN5O3	495.265	NA
Sunitinib	Compound Discoverer	C27H37N5O4	495.285	NA
Sunitinib	Compound Discoverer	C22H29FN4O6S	496.179	NA
Sunitinib	Compound Discoverer	C24H25FN6O5	496.187	NA
Sunitinib	Compound Discoverer	C25H29FN6O4	496.223	NA
Sunitinib	Compound Discoverer	C25H32N6O5	496.243	NA
Sunitinib	Compound Discoverer	C27H37FN6O2	496.296	NA
Sunitinib	Compound Discoverer	C27H40N6O3	496.316	NA
Sunitinib	Compound Discoverer	C22H28FN3O7S	497.163	NA
Sunitinib	Compound Discoverer	C25H28FN5O3S	497.19	NA
Sunitinib	Compound Discoverer	C25H28FN5O5	497.207	NA
Sunitinib	Compound Discoverer	C25H31N5O4S	497.21	NA
Sunitinib	Compound Discoverer	C24H28FN7O4	497.219	NA
Sunitinib	Compound Discoverer	C25H27FN4O4S	498.174	NA
Sunitinib	Compound Discoverer	C25H30N4O5S	498.194	NA
Sunitinib	Compound Discoverer	C22H31FN4O6S	498.195	NA
Sunitinib	Compound Discoverer	C24H27FN6O5	498.203	NA
Sunitinib	Compound Discoverer	C25H31FN6O4	498.239	NA
Sunitinib	Compound Discoverer	C24H22FN3O8	499.139	NA
Sunitinib	Compound Discoverer	C24H25N3O9	499.159	NA
Sunitinib	Compound Discoverer	C25H30FN5O3S	499.205	NA
Sunitinib	Compound Discoverer	C25H30FN5O5	499.223	NA
Sunitinib	Compound Discoverer	C25H33N5O4S	499.225	NA
Sunitinib	Compound Discoverer	C24H30FN7O4	499.234	NA
Sunitinib	Compound Discoverer	C25H29FN4O4S	500.189	NA
Sunitinib	Compound Discoverer	C25H32N4O5S	500.209	NA
Sunitinib	Compound Discoverer	C25H33FN6O4	500.255	NA
Sunitinib	Compound Discoverer	C24H24FN3O8	501.155	NA
Sunitinib	Compound Discoverer	C24H27N3O9	501.175	NA
Sunitinib	Compound Discoverer	C24H28FN5O4S	501.185	NA
Sunitinib	Compound Discoverer	C24H31N5O5S	501.205	NA
Sunitinib	Compound Discoverer	C25H32FN5O3S	501.221	NA
Sunitinib	Compound Discoverer	C25H35N5O4S	501.241	NA
Sunitinib	Compound Discoverer	C24H23FN2O9	502.139	NA
Sunitinib	Compound Discoverer	C24H27FN4O5S	502.169	NA
Sunitinib	Compound Discoverer	C24H30N4O6S	502.189	NA
Sunitinib	Compound Discoverer	C25H31FN4O4S	502.205	NA
Sunitinib	Compound Discoverer	C25H34N4O5S	502.225	NA
Sunitinib	Compound Discoverer	C25H35FN6O4	502.27	NA
Sunitinib	Compound Discoverer	C24H26FN3O8	503.17	NA
Sunitinib	Compound Discoverer	C24H30FN5O4S	503.2	NA
Sunitinib	Compound Discoverer	C24H33N5O5S	503.22	NA
Sunitinib	Compound Discoverer	C25H34FN5O3S	503.237	NA
Sunitinib	Compound Discoverer	C25H37N5O4S	503.257	NA
Sunitinib	Compound Discoverer	C24H25FN2O9	504.154	NA
Sunitinib	Compound Discoverer	C24H29FN4O5S	504.184	NA
Sunitinib	Compound Discoverer	C24H32N4O6S	504.204	NA
Sunitinib	Compound Discoverer	C24H28FN3O6S	505.168	NA
Sunitinib	Compound Discoverer	C23H28FN5O5S	505.18	NA
Sunitinib	Compound Discoverer	C24H28FN3O8	505.186	NA
Sunitinib	Compound Discoverer	C24H32FN5O4S	505.216	NA
Sunitinib	Compound Discoverer	C24H35N5O5S	505.236	NA
Sunitinib	Compound Discoverer	C24H31FN4O5S	506.2	NA
Sunitinib	Compound Discoverer	C27H31FN6O3	506.244	NA
Sunitinib	Compound Discoverer	C27H34N6O4	506.264	NA
Sunitinib	Compound Discoverer	C23H30FN5O5S	507.195	NA
Sunitinib	Compound Discoverer	C27H30FN5O4	507.228	NA
Sunitinib	Compound Discoverer	C24H34FN5O4S	507.232	NA
Sunitinib	Compound Discoverer	C27H33N5O5	507.248	NA
Sunitinib	Compound Discoverer	C24H33FN4O5S	508.216	NA
Sunitinib	Compound Discoverer	C27H33FN6O3	508.26	NA
Sunitinib	Compound Discoverer	C26H33FN8O2	508.271	NA
Sunitinib	Compound Discoverer	C27H36N6O4	508.28	NA
Sunitinib	Compound Discoverer	C26H36N8O3	508.291	NA
Sunitinib	Compound Discoverer	C23H32FN5O5S	509.211	NA
Sunitinib	Compound Discoverer	C27H32FN5O4	509.244	NA
Sunitinib	Compound Discoverer	C27H35N5O5	509.264	NA
Sunitinib	Compound Discoverer	C22H27FN4O7S	510.158	NA
Sunitinib	Compound Discoverer	C27H35FN6O3	510.275	NA
Sunitinib	Compound Discoverer	C27H38N6O4	510.295	NA
Sunitinib	Compound Discoverer	C27H34FN5O4	511.259	NA
Sunitinib	Compound Discoverer	C27H37N5O5	511.279	NA
Sunitinib	Compound Discoverer	C22H29FN4O7S	512.174	NA
Sunitinib	Compound Discoverer	C27H33FN4O5	512.244	NA
Sunitinib	Compound Discoverer	C27H37FN6O3	512.291	NA
Sunitinib	Compound Discoverer	C27H40N6O4	512.311	NA
Sunitinib	Compound Discoverer	C25H28FN5O4S	513.185	NA
Sunitinib	Compound Discoverer	C25H31N5O5S	513.205	NA
Sunitinib	Compound Discoverer	C24H28FN7O5	513.214	NA
Sunitinib	Compound Discoverer	C27H36FN5O4	513.275	NA
Sunitinib	Compound Discoverer	C25H27FN4O5S	514.169	NA
Sunitinib	Compound Discoverer	C25H30N4O6S	514.189	NA
Sunitinib	Compound Discoverer	C22H31FN4O7S	514.19	NA
Sunitinib	Compound Discoverer	C26H31FN4O6	514.223	NA
Sunitinib	Compound Discoverer	C25H31FN6O5	514.234	NA
Sunitinib	Compound Discoverer	C26H34N4O7	514.243	NA
Sunitinib	Compound Discoverer	C27H39FN6O3	514.307	NA
Sunitinib	Compound Discoverer	C24H22FN3O9	515.134	NA
Sunitinib	Compound Discoverer	C24H25N3O10	515.154	NA
Sunitinib	Compound Discoverer	C25H30FN5O4S	515.2	NA
Sunitinib	Compound Discoverer	C25H33N5O5S	515.22	NA
Sunitinib	Compound Discoverer	C24H30FN7O5	515.229	NA
Sunitinib	Compound Discoverer	C27H38FN5O4	515.291	NA
Sunitinib	Compound Discoverer	C24H21FN2O10	516.118	NA
Sunitinib	Compound Discoverer	C25H29FN4O5S	516.184	NA
Sunitinib	Compound Discoverer	C25H32N4O6S	516.204	NA
Sunitinib	Compound Discoverer	C25H33FN6O5	516.25	NA
Sunitinib	Compound Discoverer	C24H24FN3O9	517.15	NA
Sunitinib	Compound Discoverer	C25H28FN3O6S	517.168	NA
Sunitinib	Compound Discoverer	C25H32FN5O4S	517.216	NA
Sunitinib	Compound Discoverer	C25H35N5O5S	517.236	NA
Sunitinib	Compound Discoverer	C24H23FN2O10	518.134	NA
Sunitinib	Compound Discoverer	C25H31FN4O5S	518.2	NA
Sunitinib	Compound Discoverer	C25H34N4O6S	518.22	NA
Sunitinib	Compound Discoverer	C28H35FN8O	518.292	NA
Sunitinib	Compound Discoverer	C28H38N8O2	518.312	NA
Sunitinib	Compound Discoverer	C24H26FN3O9	519.165	NA
Sunitinib	Compound Discoverer	C25H30FN3O6S	519.184	NA
Sunitinib	Compound Discoverer	C24H30FN5O5S	519.195	NA
Sunitinib	Compound Discoverer	C24H33N5O6S	519.215	NA
Sunitinib	Compound Discoverer	C25H34FN5O4S	519.232	NA
Sunitinib	Compound Discoverer	C25H37N5O5S	519.252	NA
Sunitinib	Compound Discoverer	C32H42FN3O2	519.326	NA
Sunitinib	Compound Discoverer	C32H45N3O3	519.346	NA
Sunitinib	Compound Discoverer	C24H29FN4O6S	520.179	NA
Sunitinib	Compound Discoverer	C25H33FN4O5S	520.216	NA
Sunitinib	Compound Discoverer	C32H41FN2O3	520.31	NA
Sunitinib	Compound Discoverer	C32H44N2O4	520.33	NA
Sunitinib	Compound Discoverer	C24H28FN3O9	521.181	NA
Sunitinib	Compound Discoverer	C24H32FN5O5S	521.211	NA
Sunitinib	Compound Discoverer	C24H35N5O6S	521.231	NA
Sunitinib	Compound Discoverer	C25H36FN5O4S	521.247	NA
Sunitinib	Compound Discoverer	C24H31FN4O6S	522.195	NA
Sunitinib	Compound Discoverer	C25H35FN4O5S	522.231	NA
Sunitinib	Compound Discoverer	C27H31FN6O4	522.239	NA
Sunitinib	Compound Discoverer	C27H34N6O5	522.259	NA
Sunitinib	Compound Discoverer	C27H30FN5O5	523.223	NA
Sunitinib	Compound Discoverer	C24H34FN5O5S	523.226	NA
Sunitinib	Compound Discoverer	C27H33N5O6	523.243	NA
Sunitinib	Compound Discoverer	C24H33FN4O6S	524.21	NA
Sunitinib	Compound Discoverer	C28H33FN4O5	524.244	NA
Sunitinib	Compound Discoverer	C27H33FN6O4	524.255	NA
Sunitinib	Compound Discoverer	C28H36N4O6	524.263	NA
Sunitinib	Compound Discoverer	C26H33FN8O3	524.266	NA
Sunitinib	Compound Discoverer	C27H36N6O5	524.275	NA
Sunitinib	Compound Discoverer	C26H36N8O4	524.286	NA
Sunitinib	Compound Discoverer	C27H32FN5O5	525.239	NA
Sunitinib	Compound Discoverer	C24H36FN5O5S	525.242	NA
Sunitinib	Compound Discoverer	C26H32FN7O4	525.25	NA
Sunitinib	Compound Discoverer	C27H35N5O6	525.259	NA
Sunitinib	Compound Discoverer	C27H31FN4O6	526.223	NA
Sunitinib	Compound Discoverer	C27H35FN6O4	526.27	NA
Sunitinib	Compound Discoverer	C26H35FN8O3	526.282	NA
Sunitinib	Compound Discoverer	C27H38N6O5	526.29	NA
Sunitinib	Compound Discoverer	C27H34FN5O5	527.254	NA
Sunitinib	Compound Discoverer	C26H34FN7O4	527.266	NA
Sunitinib	Compound Discoverer	C26H29FN4O7	528.202	NA
Sunitinib	Compound Discoverer	C26H32N4O8	528.222	NA
Sunitinib	Compound Discoverer	C27H37FN6O4	528.286	NA
Sunitinib	Compound Discoverer	C26H37FN8O3	528.297	NA
Sunitinib	Compound Discoverer	C27H40N6O5	528.306	NA
Sunitinib	Compound Discoverer	C27H36FN5O5	529.27	NA
Sunitinib	Compound Discoverer	C26H31FN4O7	530.218	NA
Sunitinib	Compound Discoverer	C26H34N4O8	530.238	NA
Sunitinib	Compound Discoverer	C27H39FN6O4	530.302	NA
Sunitinib	Compound Discoverer	C25H30FN5O5S	531.195	NA
Sunitinib	Compound Discoverer	C26H30FN3O8	531.202	NA
Sunitinib	Compound Discoverer	C25H33N5O6S	531.215	NA
Sunitinib	Compound Discoverer	C27H38FN5O5	531.286	NA
Sunitinib	Compound Discoverer	C25H29FN4O6S	532.179	NA
Sunitinib	Compound Discoverer	C26H33FN4O7	532.233	NA
Sunitinib	Compound Discoverer	C27H41FN6O4	532.317	NA
Sunitinib	Compound Discoverer	C24H24FN3O10	533.145	NA
Sunitinib	Compound Discoverer	C25H32FN5O5S	533.211	NA
Sunitinib	Compound Discoverer	C26H32FN3O8	533.217	NA
Sunitinib	Compound Discoverer	C25H35N5O6S	533.231	NA
Sunitinib	Compound Discoverer	C25H31FN4O6S	534.195	NA
Sunitinib	Compound Discoverer	C26H35FN4O7	534.249	NA
Sunitinib	Compound Discoverer	C28H35FN8O2	534.287	NA
Sunitinib	Compound Discoverer	C28H38N8O3	534.307	NA
Sunitinib	Compound Discoverer	C24H26FN3O10	535.16	NA
Sunitinib	Compound Discoverer	C25H34FN5O5S	535.226	NA
Sunitinib	Compound Discoverer	C25H37N5O6S	535.246	NA
Sunitinib	Compound Discoverer	C28H34FN7O3	535.271	NA
Sunitinib	Compound Discoverer	C28H37N7O4	535.291	NA
Sunitinib	Compound Discoverer	C32H42FN3O3	535.321	NA
Sunitinib	Compound Discoverer	C32H45N3O4	535.341	NA
Sunitinib	Compound Discoverer	C25H33FN4O6S	536.21	NA
Sunitinib	Compound Discoverer	C28H37FN8O2	536.302	NA
Sunitinib	Compound Discoverer	C32H41FN2O4	536.305	NA
Sunitinib	Compound Discoverer	C28H40N8O3	536.322	NA
Sunitinib	Compound Discoverer	C32H44N2O5	536.325	NA
Sunitinib	Compound Discoverer	C24H32FN5O6S	537.206	NA
Sunitinib	Compound Discoverer	C25H36FN5O5S	537.242	NA
Sunitinib	Compound Discoverer	C28H36FN7O3	537.286	NA
Sunitinib	Compound Discoverer	C32H40FNO5	537.289	NA
Sunitinib	Compound Discoverer	C28H39N7O4	537.306	NA
Sunitinib	Compound Discoverer	C32H44FN3O3	537.337	NA
Sunitinib	Compound Discoverer	C28H31FN4O6	538.223	NA
Sunitinib	Compound Discoverer	C25H35FN4O6S	538.226	NA
Sunitinib	Compound Discoverer	C28H34N4O7	538.243	NA
Sunitinib	Compound Discoverer	C28H39FN8O2	538.318	NA
Sunitinib	Compound Discoverer	C32H43FN2O4	538.321	NA
Sunitinib	Compound Discoverer	C28H42N8O3	538.338	NA
Sunitinib	Compound Discoverer	C24H34FN5O6S	539.221	NA
Sunitinib	Compound Discoverer	C25H38FN5O5S	539.258	NA
Sunitinib	Compound Discoverer	C32H42FNO5	539.305	NA
Sunitinib	Compound Discoverer	C32H46FN3O3	539.352	NA
Sunitinib	Compound Discoverer	C28H33FN4O6	540.238	NA
Sunitinib	Compound Discoverer	C27H33FN6O5	540.25	NA
Sunitinib	Compound Discoverer	C28H36N4O7	540.258	NA
Sunitinib	Compound Discoverer	C27H36N6O6	540.27	NA
Sunitinib	Compound Discoverer	C32H45FN2O4	540.336	NA
Sunitinib	Compound Discoverer	C28H32FN3O7	541.222	NA
Sunitinib	Compound Discoverer	C27H32FN5O6	541.234	NA
Sunitinib	Compound Discoverer	C24H36FN5O6S	541.237	NA
Sunitinib	Compound Discoverer	C28H35N3O8	541.242	NA
Sunitinib	Compound Discoverer	C28H35FN4O6	542.254	NA
Sunitinib	Compound Discoverer	C27H35FN6O5	542.265	NA
Sunitinib	Compound Discoverer	C28H38N4O7	542.274	NA
Sunitinib	Compound Discoverer	C26H35FN8O4	542.277	NA
Sunitinib	Compound Discoverer	C27H38N6O6	542.285	NA
Sunitinib	Compound Discoverer	C28H34FN3O7	543.238	NA
Sunitinib	Compound Discoverer	C27H34FN5O6	543.249	NA
Sunitinib	Compound Discoverer	C28H37N3O8	543.258	NA
Sunitinib	Compound Discoverer	C26H29FN4O8	544.197	NA
Sunitinib	Compound Discoverer	C26H32N4O9	544.217	NA
Sunitinib	Compound Discoverer	C28H37FN4O6	544.27	NA
Sunitinib	Compound Discoverer	C27H37FN6O5	544.281	NA
Sunitinib	Compound Discoverer	C28H40N4O7	544.29	NA
Sunitinib	Compound Discoverer	C26H37FN8O4	544.292	NA
Sunitinib	Compound Discoverer	C26H28FN3O9	545.181	NA
Sunitinib	Compound Discoverer	C27H36FN5O6	545.265	NA
Sunitinib	Compound Discoverer	C26H31FN4O8	546.213	NA
Sunitinib	Compound Discoverer	C27H39FN6O5	546.297	NA
Sunitinib	Compound Discoverer	C26H30FN3O9	547.197	NA
Sunitinib	Compound Discoverer	C34H46FN3O2	547.357	NA
Sunitinib	Compound Discoverer	C34H49N3O3	547.377	NA
Sunitinib	Compound Discoverer	C26H33FN4O8	548.228	NA
Sunitinib	Compound Discoverer	C27H41FN6O5	548.312	NA
Sunitinib	Compound Discoverer	C34H45FN2O3	548.341	NA
Sunitinib	Compound Discoverer	C34H48N2O4	548.361	NA
Sunitinib	Compound Discoverer	C25H32FN5O6S	549.206	NA
Sunitinib	Compound Discoverer	C26H35FN4O8	550.244	NA
Sunitinib	Compound Discoverer	C28H35FN8O3	550.282	NA
Sunitinib	Compound Discoverer	C28H38N8O4	550.302	NA
Sunitinib	Compound Discoverer	C25H34FN5O6S	551.221	NA
Sunitinib	Compound Discoverer	C28H34FN7O4	551.266	NA
Sunitinib	Compound Discoverer	C28H37N7O5	551.286	NA
Sunitinib	Compound Discoverer	C28H37FN8O3	552.297	NA
Sunitinib	Compound Discoverer	C28H40N8O4	552.317	NA
Sunitinib	Compound Discoverer	C25H36FN5O6S	553.237	NA
Sunitinib	Compound Discoverer	C28H36FN7O4	553.281	NA
Sunitinib	Compound Discoverer	C28H39N7O5	553.301	NA
Sunitinib	Compound Discoverer	C32H44FN3O4	553.332	NA
Sunitinib	Compound Discoverer	C28H31FN4O7	554.218	NA
Sunitinib	Compound Discoverer	C28H34N4O8	554.238	NA
Sunitinib	Compound Discoverer	C28H35FN6O5	554.265	NA
Sunitinib	Compound Discoverer	C28H39FN8O3	554.313	NA
Sunitinib	Compound Discoverer	C32H43FN2O5	554.316	NA
Sunitinib	Compound Discoverer	C28H42N8O4	554.333	NA
Sunitinib	Compound Discoverer	C28H30FN3O8	555.202	NA
Sunitinib	Compound Discoverer	C28H33N3O9	555.222	NA
Sunitinib	Compound Discoverer	C25H38FN5O6S	555.253	NA
Sunitinib	Compound Discoverer	C28H38FN7O4	555.297	NA
Sunitinib	Compound Discoverer	C32H46FN3O4	555.347	NA
Sunitinib	Compound Discoverer	C28H33FN4O7	556.233	NA
Sunitinib	Compound Discoverer	C28H36N4O8	556.253	NA
Sunitinib	Compound Discoverer	C28H41FN8O3	556.329	NA
Sunitinib	Compound Discoverer	C32H45FN2O5	556.331	NA
Sunitinib	Compound Discoverer	C28H32FN3O8	557.217	NA
Sunitinib	Compound Discoverer	C28H35N3O9	557.237	NA
Sunitinib	Compound Discoverer	C28H40FN7O4	557.313	NA
Sunitinib	Compound Discoverer	C28H35FN4O7	558.249	NA
Sunitinib	Compound Discoverer	C27H35FN6O6	558.26	NA
Sunitinib	Compound Discoverer	C28H38N4O8	558.269	NA
Sunitinib	Compound Discoverer	C28H34FN3O8	559.233	NA
Sunitinib	Compound Discoverer	C28H37N3O9	559.253	NA
Sunitinib	Compound Discoverer	C28H33FN2O9	560.217	NA
Sunitinib	Compound Discoverer	C28H37FN4O7	560.265	NA
Sunitinib	Compound Discoverer	C27H37FN6O6	560.276	NA
Sunitinib	Compound Discoverer	C28H40N4O8	560.285	NA
Sunitinib	Compound Discoverer	C28H36FN3O8	561.249	NA
Sunitinib	Compound Discoverer	C34H44FN3O3	561.337	NA
Sunitinib	Compound Discoverer	C34H47N3O4	561.357	NA
Sunitinib	Compound Discoverer	C26H31FN4O9	562.208	NA
Sunitinib	Compound Discoverer	C28H39FN4O7	562.28	NA
Sunitinib	Compound Discoverer	C27H39FN6O6	562.292	NA
Sunitinib	Compound Discoverer	C28H38FN3O8	563.264	NA
Sunitinib	Compound Discoverer	C34H46FN3O3	563.352	NA
Sunitinib	Compound Discoverer	C34H49N3O4	563.372	NA
Sunitinib	Compound Discoverer	C26H33FN4O9	564.223	NA
Sunitinib	Compound Discoverer	C34H45FN2O4	564.336	NA
Sunitinib	Compound Discoverer	C34H48N2O5	564.356	NA
Sunitinib	Compound Discoverer	C34H44FNO5	565.32	NA
Sunitinib	Compound Discoverer	C34H48FN3O3	565.368	NA
Sunitinib	Compound Discoverer	C34H47FN2O4	566.352	NA
Sunitinib	Compound Discoverer	C34H46FNO5	567.336	NA
Sunitinib	Compound Discoverer	C34H50FN3O3	567.384	NA
Sunitinib	Compound Discoverer	C26H28N6O7S	568.174	NA
Sunitinib	Compound Discoverer	C28H37FN8O4	568.292	NA
Sunitinib	Compound Discoverer	C28H40N8O5	568.312	NA
Sunitinib	Compound Discoverer	C34H49FN2O4	568.368	NA
Sunitinib	Compound Discoverer	C26H27N5O8S	569.158	NA
Sunitinib	Compound Discoverer	C28H36FN7O5	569.276	NA
Sunitinib	Compound Discoverer	C28H31FN4O8	570.213	NA
Sunitinib	Compound Discoverer	C28H34N4O9	570.233	NA
Sunitinib	Compound Discoverer	C28H39FN8O4	570.308	NA
Sunitinib	Compound Discoverer	C28H42N8O5	570.328	NA
Sunitinib	Compound Discoverer	C28H30FN3O9	571.197	NA
Sunitinib	Compound Discoverer	C28H33N3O10	571.217	NA
Sunitinib	Compound Discoverer	C28H38FN7O5	571.292	NA
Sunitinib	Compound Discoverer	C28H33FN4O8	572.228	NA
Sunitinib	Compound Discoverer	C28H36N4O9	572.248	NA
Sunitinib	Compound Discoverer	C28H41FN8O4	572.323	NA
Sunitinib	Compound Discoverer	C28H32FN3O9	573.212	NA
Sunitinib	Compound Discoverer	C28H35N3O10	573.232	NA
Sunitinib	Compound Discoverer	C28H40FN7O5	573.308	NA
Sunitinib	Compound Discoverer	C28H31FN2O10	574.196	NA
Sunitinib	Compound Discoverer	C28H35FN4O8	574.244	NA
Sunitinib	Compound Discoverer	C28H38N4O9	574.264	NA
Sunitinib	Compound Discoverer	C28H43FN8O4	574.339	NA
Sunitinib	Compound Discoverer	C28H34FN3O9	575.228	NA
Sunitinib	Compound Discoverer	C28H37FN4O8	576.26	NA
Sunitinib	Compound Discoverer	C28H40N4O9	576.28	NA
Sunitinib	Compound Discoverer	C28H36FN3O9	577.244	NA
Sunitinib	Compound Discoverer	C34H44FN3O4	577.332	NA
Sunitinib	Compound Discoverer	C34H47N3O5	577.352	NA
Sunitinib	Compound Discoverer	C28H39FN4O8	578.275	NA
Sunitinib	Compound Discoverer	C34H43FN2O5	578.316	NA
Sunitinib	Compound Discoverer	C28H38FN3O9	579.259	NA
Sunitinib	Compound Discoverer	C34H46FN3O4	579.347	NA
Sunitinib	Compound Discoverer	C28H41FN4O8	580.291	NA
Sunitinib	Compound Discoverer	C34H45FN2O5	580.331	NA
Sunitinib	Compound Discoverer	C34H48FN3O4	581.363	NA
Sunitinib	Compound Discoverer	C34H47FN2O5	582.347	NA
Sunitinib	Compound Discoverer	C34H50FN3O4	583.379	NA
Sunitinib	Compound Discoverer	C26H28N6O8S	584.169	NA
Sunitinib	Compound Discoverer	C34H49FN2O5	584.363	NA
Sunitinib	Compound Discoverer	C26H27N5O9S	585.153	NA
Sunitinib	Compound Discoverer	C26H26N4O10S	586.137	NA
Sunitinib	Compound Discoverer	C26H27FN6O7S	586.165	NA
Sunitinib	Compound Discoverer	C26H30N6O8S	586.185	NA
Sunitinib	Compound Discoverer	C28H39FN8O5	586.303	NA
Sunitinib	Compound Discoverer	C26H26FN5O8S	587.149	NA
Sunitinib	Compound Discoverer	C26H29N5O9S	587.169	NA
Sunitinib	Compound Discoverer	C26H28N4O10S	588.153	NA
Sunitinib	Compound Discoverer	C26H29FN6O7S	588.18	NA
Sunitinib	Compound Discoverer	C26H32N6O8S	588.2	NA
Sunitinib	Compound Discoverer	C28H33FN4O9	588.223	NA
Sunitinib	Compound Discoverer	C28H36N4O10	588.243	NA
Sunitinib	Compound Discoverer	C28H41FN8O5	588.318	NA
Sunitinib	Compound Discoverer	C26H28FN5O8S	589.164	NA
Sunitinib	Compound Discoverer	C26H31N5O9S	589.184	NA
Sunitinib	Compound Discoverer	C28H32FN3O10	589.207	NA
Sunitinib	Compound Discoverer	C36H48FN3O3	589.368	NA
Sunitinib	Compound Discoverer	C36H51N3O4	589.388	NA
Sunitinib	Compound Discoverer	C28H35FN4O9	590.239	NA
Sunitinib	Compound Discoverer	C28H38N4O10	590.259	NA
Sunitinib	Compound Discoverer	C28H43FN8O5	590.334	NA
Sunitinib	Compound Discoverer	C36H51FN4O2	590.4	NA
Sunitinib	Compound Discoverer	C36H54N4O3	590.42	NA
Sunitinib	Compound Discoverer	C28H34FN3O10	591.223	NA
Sunitinib	Compound Discoverer	C28H37FN4O9	592.254	NA
Sunitinib	Compound Discoverer	C28H36FN3O10	593.238	NA
Sunitinib	Compound Discoverer	C28H39FN4O9	594.27	NA
Sunitinib	Compound Discoverer	C34H46FN3O5	595.342	NA
Sunitinib	Compound Discoverer	C28H41FN4O9	596.286	NA
Sunitinib	Compound Discoverer	C34H48FN3O5	597.358	NA
Sunitinib	Compound Discoverer	C38H53FN4O	600.42	NA
Sunitinib	Compound Discoverer	C38H56N4O2	600.44	NA
Sunitinib	Compound Discoverer	C26H27FN6O8S	602.16	NA
Sunitinib	Compound Discoverer	C26H30N6O9S	602.179	NA
Sunitinib	Compound Discoverer	C26H26FN5O9S	603.144	NA
Sunitinib	Compound Discoverer	C26H29N5O10S	603.164	NA
Sunitinib	Compound Discoverer	C26H25FN4O10S	604.128	NA
Sunitinib	Compound Discoverer	C26H29FN6O8S	604.175	NA
Sunitinib	Compound Discoverer	C26H32N6O9S	604.195	NA
Sunitinib	Compound Discoverer	C26H28FN5O9S	605.159	NA
Sunitinib	Compound Discoverer	C26H31N5O10S	605.179	NA
Sunitinib	Compound Discoverer	C36H48FN3O4	605.363	NA
Sunitinib	Compound Discoverer	C36H51N3O5	605.383	NA
Sunitinib	Compound Discoverer	C26H27FN4O10S	606.143	NA
Sunitinib	Compound Discoverer	C26H31FN6O8S	606.191	NA
Sunitinib	Compound Discoverer	C28H35FN4O10	606.234	NA
Sunitinib	Compound Discoverer	C36H47FN2O5	606.347	NA
Sunitinib	Compound Discoverer	C36H51FN4O3	606.395	NA
Sunitinib	Compound Discoverer	C36H54N4O4	606.415	NA
Sunitinib	Compound Discoverer	C26H30FN5O9S	607.175	NA
Sunitinib	Compound Discoverer	C36H50FN3O4	607.379	NA
Sunitinib	Compound Discoverer	C26H29FN4O10S	608.159	NA
Sunitinib	Compound Discoverer	C26H33FN6O8S	608.206	NA
Sunitinib	Compound Discoverer	C28H37FN4O10	608.249	NA
Sunitinib	Compound Discoverer	C36H49FN2O5	608.363	NA
Sunitinib	Compound Discoverer	C36H53FN4O3	608.41	NA
Sunitinib	Compound Discoverer	C26H32FN5O9S	609.19	NA
Sunitinib	Compound Discoverer	C36H52FN3O4	609.394	NA
Sunitinib	Compound Discoverer	C28H30N6O8S	610.185	NA
Sunitinib	Compound Discoverer	C28H39FN4O10	610.265	NA
Sunitinib	Compound Discoverer	C36H55FN4O3	610.426	NA
Sunitinib	Compound Discoverer	C38H53FN4O2	616.415	NA
Sunitinib	Compound Discoverer	C38H56N4O3	616.435	NA
Sunitinib	Compound Discoverer	C38H52FN3O3	617.399	NA
Sunitinib	Compound Discoverer	C38H55N3O4	617.419	NA
Sunitinib	Compound Discoverer	C38H55FN4O2	618.431	NA
Sunitinib	Compound Discoverer	C38H58N4O3	618.451	NA
Sunitinib	Compound Discoverer	C38H54FN3O3	619.415	NA
Sunitinib	Compound Discoverer	C38H57N3O4	619.435	NA
Sunitinib	Compound Discoverer	C26H29FN6O9S	620.17	NA
Sunitinib	Compound Discoverer	C38H57FN4O2	620.447	NA
Sunitinib	Compound Discoverer	C38H60N4O3	620.467	NA
Sunitinib	Compound Discoverer	C26H28FN5O10S	621.154	NA
Sunitinib	Compound Discoverer	C26H31FN6O9S	622.186	NA
Sunitinib	Compound Discoverer	C26H30FN5O10S	623.17	NA
Sunitinib	Compound Discoverer	C36H50FN3O5	623.373	NA
Sunitinib	Compound Discoverer	C26H33FN6O9S	624.201	NA
Sunitinib	Compound Discoverer	C36H53FN4O4	624.405	NA
Sunitinib	Compound Discoverer	C26H32FN5O10S	625.185	NA
Sunitinib	Compound Discoverer	C36H52FN3O5	625.389	NA
Sunitinib	Compound Discoverer	C28H30N6O9S	626.179	NA
Sunitinib	Compound Discoverer	C36H55FN4O4	626.421	NA
Sunitinib	Compound Discoverer	C28H29N5O10S	627.164	NA
Sunitinib	Compound Discoverer	C28H29FN6O8S	628.175	NA
Sunitinib	Compound Discoverer	C28H32N6O9S	628.195	NA
Sunitinib	Compound Discoverer	C40H57FN4O	628.452	NA
Sunitinib	Compound Discoverer	C40H60N4O2	628.472	NA
Sunitinib	Compound Discoverer	C28H31N5O10S	629.179	NA
Sunitinib	Compound Discoverer	C28H31FN6O8S	630.191	NA
Sunitinib	Compound Discoverer	C28H34N6O9S	630.211	NA
Sunitinib	Compound Discoverer	C38H53FN4O3	632.41	NA
Sunitinib	Compound Discoverer	C38H56N4O4	632.43	NA
Sunitinib	Compound Discoverer	C38H52FN3O4	633.394	NA
Sunitinib	Compound Discoverer	C38H55N3O5	633.414	NA
Sunitinib	Compound Discoverer	C38H55FN4O3	634.426	NA
Sunitinib	Compound Discoverer	C38H58N4O4	634.446	NA
Sunitinib	Compound Discoverer	C38H54FN3O4	635.41	NA
Sunitinib	Compound Discoverer	C38H57N3O5	635.43	NA
Sunitinib	Compound Discoverer	C38H53FN2O5	636.394	NA
Sunitinib	Compound Discoverer	C38H57FN4O3	636.441	NA
Sunitinib	Compound Discoverer	C38H60N4O4	636.461	NA
Sunitinib	Compound Discoverer	C38H56FN3O4	637.425	NA
Sunitinib	Compound Discoverer	C38H59FN4O3	638.457	NA
Sunitinib	Compound Discoverer	C30H37N7O7S	639.248	NA
Sunitinib	Compound Discoverer	C38H58FN3O4	639.441	NA
Sunitinib	Compound Discoverer	C28H29FN6O9S	644.17	NA
Sunitinib	Compound Discoverer	C28H32N6O10S	644.19	NA
Sunitinib	Compound Discoverer	C40H57FN4O2	644.447	NA
Sunitinib	Compound Discoverer	C40H60N4O3	644.467	NA
Sunitinib	Compound Discoverer	C28H28FN5O10S	645.154	NA
Sunitinib	Compound Discoverer	C40H56FN3O3	645.431	NA
Sunitinib	Compound Discoverer	C40H59N3O4	645.451	NA
Sunitinib	Compound Discoverer	C28H31FN6O9S	646.186	NA
Sunitinib	Compound Discoverer	C28H34N6O10S	646.206	NA
Sunitinib	Compound Discoverer	C40H59FN4O2	646.462	NA
Sunitinib	Compound Discoverer	C40H62N4O3	646.482	NA
Sunitinib	Compound Discoverer	C28H30FN5O10S	647.17	NA
Sunitinib	Compound Discoverer	C40H58FN3O3	647.446	NA
Sunitinib	Compound Discoverer	C40H61N3O4	647.466	NA
Sunitinib	Compound Discoverer	C28H33FN6O9S	648.201	NA
Sunitinib	Compound Discoverer	C40H61FN4O2	648.478	NA
Sunitinib	Compound Discoverer	C40H64N4O3	648.498	NA
Sunitinib	Compound Discoverer	C28H32FN5O10S	649.185	NA
Sunitinib	Compound Discoverer	C32H39N7O6S	649.268	NA
Sunitinib	Compound Discoverer	C28H35FN6O9S	650.217	NA
Sunitinib	Compound Discoverer	C38H55FN4O4	650.421	NA
Sunitinib	Compound Discoverer	C38H58N4O5	650.441	NA
Sunitinib	Compound Discoverer	C38H54FN3O5	651.405	NA
Sunitinib	Compound Discoverer	C38H57FN4O4	652.436	NA
Sunitinib	Compound Discoverer	C38H60N4O5	652.456	NA
Sunitinib	Compound Discoverer	C38H56FN3O5	653.42	NA
Sunitinib	Compound Discoverer	C38H59FN4O4	654.452	NA
Sunitinib	Compound Discoverer	C30H37N7O8S	655.242	NA
Sunitinib	Compound Discoverer	C38H58FN3O5	655.436	NA
Sunitinib	Compound Discoverer	C30H36N6O9S	656.226	NA
Sunitinib	Compound Discoverer	C38H61FN4O4	656.468	NA
Sunitinib	Compound Discoverer	C30H36FN7O7S	657.238	NA
Sunitinib	Compound Discoverer	C30H39N7O8S	657.258	NA
Sunitinib	Compound Discoverer	C30H38N6O9S	658.242	NA
Sunitinib	Compound Discoverer	C30H38FN7O7S	659.254	NA
Sunitinib	Compound Discoverer	C30H41N7O8S	659.274	NA
Sunitinib	Compound Discoverer	C40H57FN4O3	660.441	NA
Sunitinib	Compound Discoverer	C40H60N4O4	660.461	NA
Sunitinib	Compound Discoverer	C40H56FN3O4	661.425	NA
Sunitinib	Compound Discoverer	C40H59N3O5	661.445	NA
Sunitinib	Compound Discoverer	C28H31FN6O10S	662.181	NA
Sunitinib	Compound Discoverer	C40H59FN4O3	662.457	NA
Sunitinib	Compound Discoverer	C40H62N4O4	662.477	NA
Sunitinib	Compound Discoverer	C40H58FN3O4	663.441	NA
Sunitinib	Compound Discoverer	C40H61N3O5	663.461	NA
Sunitinib	Compound Discoverer	C28H33FN6O10S	664.196	NA
Sunitinib	Compound Discoverer	C40H57FN2O5	664.425	NA
Sunitinib	Compound Discoverer	C40H61FN4O3	664.473	NA
Sunitinib	Compound Discoverer	C40H64N4O4	664.493	NA
Sunitinib	Compound Discoverer	C32H39N7O7S	665.263	NA
Sunitinib	Compound Discoverer	C40H60FN3O4	665.457	NA
Sunitinib	Compound Discoverer	C28H35FN6O10S	666.212	NA
Sunitinib	Compound Discoverer	C32H38N6O8S	666.247	NA
Sunitinib	Compound Discoverer	C40H63FN4O3	666.488	NA
Sunitinib	Compound Discoverer	C32H38FN7O6S	667.259	NA
Sunitinib	Compound Discoverer	C32H41N7O7S	667.279	NA
Sunitinib	Compound Discoverer	C40H62FN3O4	667.472	NA
Sunitinib	Compound Discoverer	C32H40N6O8S	668.263	NA
Sunitinib	Compound Discoverer	C38H57FN4O5	668.431	NA
Sunitinib	Compound Discoverer	C32H40FN7O6S	669.274	NA
Sunitinib	Compound Discoverer	C32H43N7O7S	669.294	NA
Sunitinib	Compound Discoverer	C38H59FN4O5	670.447	NA
Sunitinib	Compound Discoverer	C38H61FN4O5	672.463	NA
Sunitinib	Compound Discoverer	C30H36FN7O8S	673.233	NA
Sunitinib	Compound Discoverer	C30H39N7O9S	673.253	NA
Sunitinib	Compound Discoverer	C30H35FN6O9S	674.217	NA
Sunitinib	Compound Discoverer	C30H38FN7O8S	675.249	NA
Sunitinib	Compound Discoverer	C30H41N7O9S	675.269	NA
Sunitinib	Compound Discoverer	C30H37FN6O9S	676.233	NA
Sunitinib	Compound Discoverer	C30H40FN7O8S	677.264	NA
Sunitinib	Compound Discoverer	C30H39FN6O9S	678.248	NA
Sunitinib	Compound Discoverer	C40H59FN4O4	678.452	NA
Sunitinib	Compound Discoverer	C40H62N4O5	678.472	NA
Sunitinib	Compound Discoverer	C30H42FN7O8S	679.28	NA
Sunitinib	Compound Discoverer	C40H58FN3O5	679.436	NA
Sunitinib	Compound Discoverer	C40H61FN4O4	680.468	NA
Sunitinib	Compound Discoverer	C40H64N4O5	680.488	NA
Sunitinib	Compound Discoverer	C32H39N7O8S	681.258	NA
Sunitinib	Compound Discoverer	C40H60FN3O5	681.452	NA
Sunitinib	Compound Discoverer	C32H38N6O9S	682.242	NA
Sunitinib	Compound Discoverer	C40H63FN4O4	682.483	NA
Sunitinib	Compound Discoverer	C32H38FN7O7S	683.254	NA
Sunitinib	Compound Discoverer	C32H41N7O8S	683.274	NA
Sunitinib	Compound Discoverer	C40H62FN3O5	683.467	NA
Sunitinib	Compound Discoverer	C32H37FN6O8S	684.238	NA
Sunitinib	Compound Discoverer	C32H40N6O9S	684.258	NA
Sunitinib	Compound Discoverer	C40H65FN4O4	684.499	NA
Sunitinib	Compound Discoverer	C32H39N5O10S	685.242	NA
Sunitinib	Compound Discoverer	C32H40FN7O7S	685.269	NA
Sunitinib	Compound Discoverer	C32H43N7O8S	685.289	NA
Sunitinib	Compound Discoverer	C32H39FN6O8S	686.253	NA
Sunitinib	Compound Discoverer	C32H42N6O9S	686.273	NA
Sunitinib	Compound Discoverer	C32H42FN7O7S	687.285	NA
Sunitinib	Compound Discoverer	C32H45N7O8S	687.305	NA
Sunitinib	Compound Discoverer	C32H41FN6O8S	688.269	NA
Sunitinib	Compound Discoverer	C32H44N6O9S	688.289	NA
Sunitinib	Compound Discoverer	C32H44FN7O7S	689.301	NA
Sunitinib	Compound Discoverer	C32H47N7O8S	689.321	NA
Sunitinib	Compound Discoverer	C30H38FN7O9S	691.244	NA
Sunitinib	Compound Discoverer	C30H40FN7O9S	693.259	NA
Sunitinib	Compound Discoverer	C30H42FN7O9S	695.275	NA
Sunitinib	Compound Discoverer	C40H61FN4O5	696.463	NA
Sunitinib	Compound Discoverer	C40H63FN4O5	698.478	NA
Sunitinib	Compound Discoverer	C32H38FN7O8S	699.249	NA
Sunitinib	Compound Discoverer	C32H41N7O9S	699.269	NA
Sunitinib	Compound Discoverer	C32H37FN6O9S	700.233	NA
Sunitinib	Compound Discoverer	C32H40N6O10S	700.253	NA
Sunitinib	Compound Discoverer	C40H65FN4O5	700.494	NA
Sunitinib	Compound Discoverer	C32H40FN7O8S	701.264	NA
Sunitinib	Compound Discoverer	C32H43N7O9S	701.284	NA
Sunitinib	Compound Discoverer	C32H39FN6O9S	702.248	NA
Sunitinib	Compound Discoverer	C32H42N6O10S	702.268	NA
Sunitinib	Compound Discoverer	C32H38FN5O10S	703.232	NA
Sunitinib	Compound Discoverer	C32H42FN7O8S	703.28	NA
Sunitinib	Compound Discoverer	C32H45N7O9S	703.3	NA
Sunitinib	Compound Discoverer	C32H41FN6O9S	704.264	NA
Sunitinib	Compound Discoverer	C32H44N6O10S	704.284	NA
Sunitinib	Compound Discoverer	C32H40FN5O10S	705.248	NA
Sunitinib	Compound Discoverer	C32H44FN7O8S	705.296	NA
Sunitinib	Compound Discoverer	C32H47N7O9S	705.316	NA
Sunitinib	Compound Discoverer	C32H43FN6O9S	706.28	NA
Sunitinib	Compound Discoverer	C32H46FN7O8S	707.311	NA
Sunitinib	Compound Discoverer	C32H45FN6O9S	708.295	NA
Sunitinib	Compound Discoverer	C32H40FN7O9S	717.259	NA
Sunitinib	Compound Discoverer	C32H43N7O10S	717.279	NA
Sunitinib	Compound Discoverer	C32H39FN6O10S	718.243	NA
Sunitinib	Compound Discoverer	C32H42FN7O9S	719.275	NA
Sunitinib	Compound Discoverer	C32H45N7O10S	719.295	NA
Sunitinib	Compound Discoverer	C32H41FN6O10S	720.259	NA
Sunitinib	Compound Discoverer	C32H44FN7O9S	721.291	NA
Sunitinib	Compound Discoverer	C32H47N7O10S	721.311	NA
Sunitinib	Compound Discoverer	C32H43FN6O10S	722.275	NA
Sunitinib	Compound Discoverer	C32H46FN7O9S	723.306	NA
Sunitinib	Compound Discoverer	C32H45FN6O10S	724.29	NA
Sunitinib	Compound Discoverer	C32H48FN7O9S	725.322	NA
Sunitinib	Compound Discoverer	C32H42FN7O10S	735.27	NA
Sunitinib	Compound Discoverer	C32H44FN7O10S	737.285	NA
Sunitinib	Compound Discoverer	C32H46FN7O10S	739.301	NA
Sunitinib	Compound Discoverer	C32H48FN7O10S	741.317	NA
KU60648	Compound Discoverer	C25H16N2OS	392.098	NA
KU60648	Compound Discoverer	C25H18N2O3	394.132	NA
KU60648	Compound Discoverer	C25H16N2O2S	408.093	NA
KU60648	Compound Discoverer	C25H15NO3S	409.077	NA
KU60648	Compound Discoverer	C25H18N2O2S	410.109	NA
KU60648	Compound Discoverer	C25H18N2O4	410.127	NA
KU60648	Compound Discoverer	C25H17NO3S	411.093	NA
KU60648	Compound Discoverer	C25H17NO5	411.111	NA
KU60648	Compound Discoverer	C25H20N2O2S	412.125	NA
KU60648	Compound Discoverer	C25H20N2O4	412.142	NA
KU60648	Compound Discoverer	C25H19NO5	413.126	NA
KU60648	Compound Discoverer	C25H22N2O4	414.158	NA
KU60648	Compound Discoverer	C25H16N2O3S	424.088	NA
KU60648	Compound Discoverer	C26H20N2O2S	424.125	NA
KU60648	Compound Discoverer	C25H15NO4S	425.072	NA
KU60648	Compound Discoverer	C25H18N2O3S	426.104	NA
KU60648	Compound Discoverer	C26H22N2O4	426.158	NA
KU60648	Compound Discoverer	C25H17NO4S	427.088	NA
KU60648	Compound Discoverer	C25H16O5S	428.072	NA
KU60648	Compound Discoverer	C25H20N2O3S	428.119	NA
KU60648	Compound Discoverer	C25H20N2O5	428.137	NA
KU60648	Compound Discoverer	C25H19NO4S	429.103	NA
KU60648	Compound Discoverer	C25H22N2O3S	430.135	NA
KU60648	Compound Discoverer	C25H22N2O5	430.153	NA
KU60648	Compound Discoverer	C25H21NO4S	431.119	NA
KU60648	Compound Discoverer	C26H20N2O3S	440.119	NA
KU60648	Compound Discoverer	C26H19NO4S	441.103	NA
KU60648	Compound Discoverer	C25H18N2O4S	442.099	NA
KU60648	Compound Discoverer	C26H22N2O3S	442.135	NA
KU60648	Compound Discoverer	C25H17NO5S	443.083	NA
KU60648	Compound Discoverer	C26H21NO4S	443.119	NA
KU60648	Compound Discoverer	C25H20N2O4S	444.114	NA
KU60648	Compound Discoverer	C26H24N2O3S	444.151	NA
KU60648	Compound Discoverer	C25H19NO5S	445.098	NA
KU60648	Compound Discoverer	C25H22N2O4S	446.13	NA
KU60648	Compound Discoverer	C25H21NO5S	447.114	NA
KU60648	Compound Discoverer	C27H16N2O3S	448.088	NA
KU60648	Compound Discoverer	C25H24N2O4S	448.146	NA
KU60648	Compound Discoverer	C27H18N2O5	450.122	NA
KU60648	Compound Discoverer	C27H20N2O3S	452.119	NA
KU60648	Compound Discoverer	C27H22N2O5	454.153	NA
KU60648	Compound Discoverer	C26H22N2O4S	458.13	NA
KU60648	Compound Discoverer	C25H20N2O5S	460.109	NA
KU60648	Compound Discoverer	C26H24N2O4S	460.146	NA
KU60648	Compound Discoverer	C25H22N2O5S	462.125	NA
KU60648	Compound Discoverer	C27H16N2O4S	464.083	NA
KU60648	Compound Discoverer	C27H15NO5S	465.067	NA
KU60648	Compound Discoverer	C27H18N2O4S	466.099	NA
KU60648	Compound Discoverer	C27H18N2O6	466.116	NA
KU60648	Compound Discoverer	C27H17NO5S	467.083	NA
KU60648	Compound Discoverer	C27H17NO7	467.101	NA
KU60648	Compound Discoverer	C27H21N3O3S	467.13	NA
KU60648	Compound Discoverer	C27H20N2O4S	468.114	NA
KU60648	Compound Discoverer	C27H20N2O6	468.132	NA
KU60648	Compound Discoverer	C27H19NO5S	469.098	NA
KU60648	Compound Discoverer	C27H19NO7	469.116	NA
KU60648	Compound Discoverer	C27H23N3O5	469.164	NA
KU60648	Compound Discoverer	C27H22N2O4S	470.13	NA
KU60648	Compound Discoverer	C27H22N2O6	470.148	NA
KU60648	Compound Discoverer	C27H21NO5S	471.114	NA
KU60648	Compound Discoverer	C27H24N2O4S	472.146	NA
KU60648	Compound Discoverer	C27H16N2O5S	480.078	NA
KU60648	Compound Discoverer	C28H20N2O4S	480.114	NA
KU60648	Compound Discoverer	C27H15NO6S	481.062	NA
KU60648	Compound Discoverer	C27H18N2O5S	482.094	NA
KU60648	Compound Discoverer	C28H22N2O6	482.148	NA
KU60648	Compound Discoverer	C27H17NO6S	483.078	NA
KU60648	Compound Discoverer	C27H21N3O4S	483.125	NA
KU60648	Compound Discoverer	C27H16O7S	484.062	NA
KU60648	Compound Discoverer	C27H20N2O5S	484.109	NA
KU60648	Compound Discoverer	C27H20N2O7	484.127	NA
KU60648	Compound Discoverer	C27H19NO6S	485.093	NA
KU60648	Compound Discoverer	C27H23N3O4S	485.141	NA
KU60648	Compound Discoverer	C27H22N2O5S	486.125	NA
KU60648	Compound Discoverer	C27H22N2O7	486.143	NA
KU60648	Compound Discoverer	C27H21NO6S	487.109	NA
KU60648	Compound Discoverer	C27H25N3O4S	487.157	NA
KU60648	Compound Discoverer	C27H24N2O5S	488.141	NA
KU60648	Compound Discoverer	C25H18N2O5S2	490.066	NA
KU60648	Compound Discoverer	C25H20N2O7S	492.099	NA
KU60648	Compound Discoverer	C28H20N2O5S	496.109	NA
KU60648	Compound Discoverer	C28H19NO6S	497.093	NA
KU60648	Compound Discoverer	C27H18N2O6S	498.089	NA
KU60648	Compound Discoverer	C28H22N2O5S	498.125	NA
KU60648	Compound Discoverer	C27H17NO7S	499.073	NA
KU60648	Compound Discoverer	C28H21NO6S	499.109	NA
KU60648	Compound Discoverer	C27H20N2O6S	500.104	NA
KU60648	Compound Discoverer	C28H24N2O5S	500.141	NA
KU60648	Compound Discoverer	C27H19NO7S	501.088	NA
KU60648	Compound Discoverer	C27H23N3O5S	501.136	NA
KU60648	Compound Discoverer	C27H22N2O6S	502.12	NA
KU60648	Compound Discoverer	C27H21NO7S	503.104	NA
KU60648	Compound Discoverer	C27H25N3O5S	503.151	NA
KU60648	Compound Discoverer	C27H24N2O6S	504.136	NA
KU60648	Compound Discoverer	C25H18N2O6S2	506.061	NA
KU60648	Compound Discoverer	C25H17NO7S2	507.045	NA
KU60648	Compound Discoverer	C25H20N2O6S2	508.076	NA
KU60648	Compound Discoverer	C29H20N2O5S	508.109	NA
KU60648	Compound Discoverer	C25H19NO7S2	509.06	NA
KU60648	Compound Discoverer	C25H22N2O6S2	510.092	NA
KU60648	Compound Discoverer	C29H22N2O7	510.143	NA
KU60648	Compound Discoverer	C28H22N2O6S	514.12	NA
KU60648	Compound Discoverer	C27H20N2O7S	516.099	NA
KU60648	Compound Discoverer	C28H24N2O6S	516.136	NA
KU60648	Compound Discoverer	C27H23N3O4S2	517.113	NA
KU60648	Compound Discoverer	C27H22N2O7S	518.115	NA
KU60648	Compound Discoverer	C31H26N4O2S	518.178	NA
KU60648	Compound Discoverer	C27H25N3O6S	519.146	NA
KU60648	Compound Discoverer	C31H28N4O4	520.211	NA
KU60648	Compound Discoverer	C29H21N3O5S	523.12	NA
KU60648	Compound Discoverer	C25H20N2O7S2	524.071	NA
KU60648	Compound Discoverer	C29H20N2O6S	524.104	NA
KU60648	Compound Discoverer	C30H28N4O3S	524.188	NA
KU60648	Compound Discoverer	C29H19NO7S	525.088	NA
KU60648	Compound Discoverer	C29H23N3O7	525.154	NA
KU60648	Compound Discoverer	C25H22N2O7S2	526.087	NA
KU60648	Compound Discoverer	C29H22N2O6S	526.12	NA
KU60648	Compound Discoverer	C30H30N4O5	526.222	NA
KU60648	Compound Discoverer	C29H21NO7S	527.104	NA
KU60648	Compound Discoverer	C29H24N2O6S	528.136	NA
KU60648	Compound Discoverer	C28H23N3O4S2	529.113	NA
KU60648	Compound Discoverer	C33H30N4O3	530.232	NA
KU60648	Compound Discoverer	C28H25N3O4S2	531.129	NA
KU60648	Compound Discoverer	C28H25N3O6S	531.146	NA
KU60648	Compound Discoverer	C27H23N3O5S2	533.108	NA
KU60648	Compound Discoverer	C28H27N3O6S	533.162	NA
KU60648	Compound Discoverer	C27H22N2O6S2	534.092	NA
KU60648	Compound Discoverer	C31H26N4O3S	534.173	NA
KU60648	Compound Discoverer	C27H25N3O5S2	535.124	NA
KU60648	Compound Discoverer	C31H25N3O4S	535.157	NA
KU60648	Compound Discoverer	C27H24N2O6S2	536.108	NA
KU60648	Compound Discoverer	C31H28N4O3S	536.188	NA
KU60648	Compound Discoverer	C31H28N4O5	536.206	NA
KU60648	Compound Discoverer	C27H27N3O5S2	537.139	NA
KU60648	Compound Discoverer	C31H27N3O4S	537.172	NA
KU60648	Compound Discoverer	C31H27N3O6	537.19	NA
KU60648	Compound Discoverer	C30H26N4O4S	538.167	NA
KU60648	Compound Discoverer	C31H30N4O3S	538.204	NA
KU60648	Compound Discoverer	C31H30N4O5	538.222	NA
KU60648	Compound Discoverer	C29H21N3O6S	539.115	NA
KU60648	Compound Discoverer	C31H29N3O6	539.206	NA
KU60648	Compound Discoverer	C29H20N2O7S	540.099	NA
KU60648	Compound Discoverer	C30H28N4O4S	540.183	NA
KU60648	Compound Discoverer	C30H28N4O6	540.201	NA
KU60648	Compound Discoverer	C31H32N4O5	540.237	NA
KU60648	Compound Discoverer	C29H23N3O6S	541.131	NA
KU60648	Compound Discoverer	C30H27N3O5S	541.167	NA
KU60648	Compound Discoverer	C29H22N2O7S	542.115	NA
KU60648	Compound Discoverer	C30H30N4O4S	542.199	NA
KU60648	Compound Discoverer	C29H25N3O6S	543.146	NA
KU60648	Compound Discoverer	C30H29N3O5S	543.183	NA
KU60648	Compound Discoverer	C29H24N2O7S	544.13	NA
KU60648	Compound Discoverer	C33H28N4O2S	544.193	NA
KU60648	Compound Discoverer	C30H32N4O4S	544.214	NA
KU60648	Compound Discoverer	C28H23N3O5S2	545.108	NA
KU60648	Compound Discoverer	C33H27N3O3S	545.177	NA
KU60648	Compound Discoverer	C27H18N2O7S2	546.056	NA
KU60648	Compound Discoverer	C28H22N2O6S2	546.092	NA
KU60648	Compound Discoverer	C33H30N4O2S	546.209	NA
KU60648	Compound Discoverer	C33H30N4O4	546.227	NA
KU60648	Compound Discoverer	C28H25N3O5S2	547.124	NA
KU60648	Compound Discoverer	C33H29N3O3S	547.193	NA
KU60648	Compound Discoverer	C33H29N3O5	547.211	NA
KU60648	Compound Discoverer	C27H20N2O9S	548.089	NA
KU60648	Compound Discoverer	C28H24N2O6S2	548.108	NA
KU60648	Compound Discoverer	C33H32N4O2S	548.225	NA
KU60648	Compound Discoverer	C33H32N4O4	548.242	NA
KU60648	Compound Discoverer	C28H27N3O5S2	549.139	NA
KU60648	Compound Discoverer	C33H31N3O5	549.226	NA
KU60648	Compound Discoverer	C28H26N2O6S2	550.123	NA
KU60648	Compound Discoverer	C31H26N4O4S	550.167	NA
KU60648	Compound Discoverer	C32H30N4O3S	550.204	NA
KU60648	Compound Discoverer	C33H34N4O4	550.258	NA
KU60648	Compound Discoverer	C27H25N3O6S2	551.118	NA
KU60648	Compound Discoverer	C31H25N3O5S	551.151	NA
KU60648	Compound Discoverer	C28H29N3O5S2	551.155	NA
KU60648	Compound Discoverer	C31H28N4O4S	552.183	NA
KU60648	Compound Discoverer	C32H32N4O5	552.237	NA
KU60648	Compound Discoverer	C27H27N3O6S2	553.134	NA
KU60648	Compound Discoverer	C31H27N3O5S	553.167	NA
KU60648	Compound Discoverer	C31H26N2O6S	554.151	NA
KU60648	Compound Discoverer	C30H26N4O5S	554.162	NA
KU60648	Compound Discoverer	C31H30N4O4S	554.199	NA
KU60648	Compound Discoverer	C31H30N4O6	554.217	NA
KU60648	Compound Discoverer	C30H25N3O6S	555.146	NA
KU60648	Compound Discoverer	C31H29N3O5S	555.183	NA
KU60648	Compound Discoverer	C30H28N4O5S	556.178	NA
KU60648	Compound Discoverer	C31H32N4O4S	556.214	NA
KU60648	Compound Discoverer	C31H32N4O6	556.232	NA
KU60648	Compound Discoverer	C29H23N3O7S	557.126	NA
KU60648	Compound Discoverer	C30H27N3O6S	557.162	NA
KU60648	Compound Discoverer	C31H31N3O5S	557.198	NA
KU60648	Compound Discoverer	C30H30N4O5S	558.194	NA
[truncated: 789 more rows]
