# Supplementary material for: Simultaneously discovering the fate and biochemical effects of pharmaceuticals through untargeted metabolomics
Source: Nat Commun. 2023 Aug 3;14:4653. doi: 10.1038/s41467-023-40333-7 (PMC10400635; doi:10.1038/s41467-023-40333-7)
Supplement: Supplementary file 5 — Supplementary Data 2 [file 41467_2023_40333_MOESM5_ESM.xlsx]

## Sheet: SupplementaryData2
Supplementary Data 2 Biotransformation products of sunitinib detected in the plasma and cardiac tissue of rats treated with sunitinib. Each biotransformation product is described by its molecular formulae and the type of biotransformation step (phase I or phase II) from parent which leads to its production. The measured m/z, retention time (RT) and ion form of a representative feature are reporte…
Compound	Molecular Formula	Phase I/II	UHPLC-MS(/MS) Assay	Plasma								Cardiac Tissue
				m/z	RT (secs)	Ion Form	MSI Confidence Level	Schymanski Confidence Level	MetFrag Explained MS/MS Peaks	Correlation to sunitinib ([M+H]+, RT 147.4 s, HILIC Positive)		m/z	RT (secs)	Ion Form	MSI Confidence Level	Schymanski Confidence Level	MetFrag Explained MS/MS Peaks
										R	Holm's adj. p-value
Sunitinib	C22H27FN4O2	Parent	HILIC Positive	399.219	147.439	[M+H]⁺	1	1	65.0388:[C5H6-H]+; 146.0403:[C9H4FN]+H+; 148.0557:[C9H4FN+2H]+H+; 150.0351:[C8H4FNO]+H+; 163.0545:[C10H5FO+2H]+H+; 171.0350:[C10H5FN2-H]+; 172.0555:[C11H8FN-H]+; 184.0549:[C12H7FN]+; 184.0555:[C12H7FN]+; 185.0636:[C12H7FN]+H+; 186.0706:[C12H7FN+H]+H+; 186.0710:[C12H7FN+H]+H+; 186.0719:[C12H7FN+H]+H+; 187.0546:[C12H8FO]+; 189.0452:[C10H6FN2O]+; 189.0456:[C10H6FN2O]+; 190.0651:[C11H7FNO+H]+H+; 198.…	NA	NA	399.219	153.023	[M+H]⁺	1	1	65.0388:[C5H6-H]+; 146.0401:[C9H4FN]+H+; 148.0555:[C9H4FN+2H]+H+; 184.0549:[C12H7FN]+; 184.0553:[C12H7FN]+; 184.0557:[C12H7FN]+; 185.0634:[C12H7FN]+H+; 185.0637:[C12H7FN]+H+; 186.0695:[C12H7FN+H]+H+; 186.0706:[C12H7FN+H]+H+; 186.0714:[C12H7FN+H]+H+; 189.0452:[C10H6FN2O]+; 189.0456:[C10H6FN2O]+; 189.0461:[C10H6FN2O]+; 190.0649:[C11H7FNO+H]+H+; 198.0714:[C13H11FN-2H]+; 200.0867:[C13H11FN]+; 200.087…
				399.219	232.877	[M+H]⁺	1	1	185.0631:[C12H7FN]+H+; 189.0452:[C10H6FN2O]+; 210.0719:[C14H11FN-2H]+; 238.0660:[C15H11FNO-2H]+; 283.0876:[C16H13FN2O2-H]+; 326.1294:[C18H17FN3O2]+	0.79	0.0029	399.219	325.315	[M+H]⁺	1	1	185.0631:[C12H8FN]+; 210.0717:[C14H11FN-2H]+; 237.0822:[C15H12FN2-2H]+; 238.0654:[C15H11FNO-2H]+; 283.0876:[C16H12FN2O2]+; 326.1297:[C18H17FN3O2]+
			HILIC Negative	397.205	147.347	[M-H]⁻	1	1	NA	0.73	0.0652	NA	NA	NA	NA	NA	NA
			RP C18 Positive	399.219	44.2178	[M+H]⁺	1	1	65.0395:[C5H6-H]+; 100.1127:[C6H14N]+; 146.0397:[C9H4FN]+H+; 146.0406:[C9H4FN]+H+; 163.0543:[C10H5FO+2H]+H+; 184.0548:[C12H7FN]+; 184.0553:[C12H7FN]+; 184.0557:[C12H7FN]+; 185.0630:[C12H7FN]+H+; 185.0634:[C12H7FN]+H+; 187.0553:[C12H8FO]+; 189.0448:[C10H6FN2O]+; 190.0652:[C11H7FNO+H]+H+; 214.0654:[C13H8FNO]+H+; 214.0664:[C13H8FNO]+H+; 238.0656:[C15H11FNO-2H]+; 238.0662:[C15H11FNO-2H]+; 255.0921:[C…	0.79	0.004	399.219	39.6266	[M+H]⁺	1	1	65.0395:[C5H6-H]+; 65.0396:[C5H6-H]+; 72.0818:[C4H10N]+; 75.0239:[C6H3]+; 84.0815:[C5H11N-H]+; 100.1127:[C6H14N]+; 100.1129:[C6H14N]+; 107.0297:[C7H3F]+H+; 109.0454:[C7H3F+2H]+H+; 122.0408:[C7H3FN+H]+H+; 134.0403:[C8H3FN+H]+H+; 135.0487:[C8H3FN+2H]+H+; 143.1183:[C7H15N2O]+; 146.0403:[C9H4FN]+H+; 146.0408:[C9H4FN]+H+; 148.0555:[C9H4FN+2H]+H+; 158.0402:[C10H4FN]+H+; 163.0545:[C10H5FO+2H]+H+; 164.04…
			RP C18 Negative	NA	NA	NA	NA	NA	NA	NA	NA	397.205	37.83	[M-H]-	1	1	94.0657:[C6H7N+H]-; 134.0408:[C8H3FN+2H]-; 134.0413:[C8H3FN+2H]-; 149.0280:[C8H4FNO]-; 150.0355:[C8H4FNO+H]-; 150.0360:[C8H4FNO+H]-; 162.0360:[C9H5FNO]-; 211.0675:[C13H11FN2-2H]-H-; 212.0745:[C13H11FN2-H]-H-; 212.0753:[C13H11FN2-H]-H-; 227.0986:[C14H11FN2+H]-; 227.0991:[C14H11FN2+H]-; 237.0828:[C15H11FN2]-H-; 239.0620:[C14H9FN2O]-H-; 239.0628:[C14H9FN2O]-H-; 240.0692:[C14H9FN2O]-; 240.0701:[C14H9…
M1	C20H23FN4O2	I	HILIC Positive	371.187	192.25	[M+H]⁺	2	2b	65.0388:[C5H6-H]+; 146.0400:[C9H4FN]+H+; 148.0555:[C9H4FN+2H]+H+; 158.0399:[C10H4FN]+H+; 164.0499:[C9H5FNO+H]+H+; 172.0552:[C11H8FN-H]+; 184.0548:[C12H7FN]+; 184.0553:[C12H7FN]+; 185.0634:[C12H7FN]+H+; 186.0705:[C12H7FN+H]+H+; 186.0714:[C12H7FN+H]+H+; 187.0557:[C12H8FO]+; 189.0452:[C10H6FN2O]+; 189.0456:[C10H6FN2O]+; 190.0657:[C11H7FNO+H]+H+; 198.0717:[C13H11FN-2H]+; 200.0869:[C13H11FN]+; 210.071…	0.88	<0.0001	371.187	202.738	[M+H]⁺	2	2b	65.0387:[C5H6-H]+; 146.0401:[C9H4FN]+H+; 148.0550:[C9H4FN+2H]+H+; 148.0556:[C9H4FN+2H]+H+; 150.0349:[C8H4FNO]+H+; 158.0398:[C10H4FN]+H+; 164.0495:[C9H5FNO+H]+H+; 184.0546:[C12H7FN]+; 184.0551:[C12H7FN]+; 184.0555:[C12H7FN]+; 185.0634:[C12H7FN]+H+; 185.0636:[C12H7FN]+H+; 186.0701:[C12H7FN+H]+H+; 186.0705:[C12H7FN+H]+H+; 186.0713:[C12H7FN+H]+H+; 186.0719:[C12H7FN+H]+H+; 187.0553:[C12H8FO]+; 189.044…
				371.187	263.397	[M+H]⁺	2	2b	60.0810:[C3H8N+H]+H+; 65.0387:[C5H6-H]+; 72.0808:[C4H10N]+; 184.0545:[C12H7FN]+; 185.0634:[C12H7FN]+H+; 186.0670:[C12H7FN+H]+H+; 189.0454:[C10H6FN2O]+; 210.0714:[C14H11FN-2H]+; 214.0657:[C13H8FNO]+H+; 214.0670:[C13H8FNO]+H+; 237.0806:[C15H11FN2-H]+; 238.0659:[C15H11FNO-2H]+; 240.0682:[C14H9FN2O]+; 283.0877:[C16H13FN2O2-H]+; 326.1293:[C18H17FN3O2]+	0.65	1	371.188	338.378	[M+H]⁺	2	2b	184.0559:[C12H8FN-H]+; 185.0633:[C12H8FN]+; 189.0452:[C10H6FN2O]+; 210.0713:[C14H11FN-2H]+; 214.0656:[C13H8FNO]+H+; 237.0822:[C15H12FN2-2H]+; 238.0654:[C15H11FNO-2H]+; 283.0876:[C16H12FN2O2]+; 326.1288:[C18H17FN3O2]+
			HILIC Negative	369.173	192.087	[M-H]⁻	MS1 only	4	NA	0.74	0.0361	NA	NA	NA	NA	NA	NA
			RP C18 Positive	371.188	44.0815	[M+H]⁺	2	2b	65.0396:[C5H6-H]+; 72.0817:[C4H10N]+; 75.0238:[C6H3]+; 107.0297:[C7H3F]+H+; 146.0402:[C9H4FN]+H+; 146.0410:[C9H4FN]+H+; 148.0558:[C9H4FN+2H]+H+; 158.0394:[C10H4FN]+H+; 158.0402:[C10H4FN]+H+; 163.0545:[C10H5FO+2H]+H+; 164.0496:[C9H5FNO+H]+H+; 184.0553:[C12H7FN]+; 184.0558:[C12H7FN]+; 185.0628:[C12H7FN]+H+; 185.0632:[C12H7FN]+H+; 189.0451:[C10H6FN2O]+; 189.0458:[C10H6FN2O]+; 210.0704:[C14H11FN-2H]+…	0.84	0.0001	371.188	39.1244	[M+H]⁺	2	2b	65.0396:[C5H6-H]+; 67.0553:[C5H6]+H+; 72.0817:[C4H10N]+; 75.0238:[C6H3]+; 84.0816:[C5H7N+2H]+H+; 107.0299:[C7H3F]+H+; 135.0485:[C8H3FN+2H]+H+; 146.0404:[C9H4FN]+H+; 146.0409:[C9H4FN]+H+; 148.0558:[C9H4FN+2H]+H+; 158.0390:[C10H4FN]+H+; 158.0402:[C10H4FN]+H+; 158.0417:[C10H4FN]+H+; 163.0542:[C10H5FO+2H]+H+; 163.05502:[C10H5FO+2H]+H+; 164.0490:[C9H5FNO+H]+H+; 164.0497:[C9H5FNO+H]+H+; 184.0546:[C12H7…
			RP C18 Negative	NA	NA	NA	NA	NA	NA	NA	NA	369.173	37.5841	[M-H]⁻	2	2b	94.0657:[C6H7N+H]-; 94.0659:[C6H7N+H]-; 134.0411:[C8H3FN+2H]-; 149.0279:[C8H4FNO]-; 149.0282:[C8H4FNO]-; 211.0679:[C13H11FN2-2H]-H-; 212.0744:[C13H11FN2-H]-H-; 212.0751:[C13H11FN2-H]-H-; 212.0760:[C13H11FN2-H]-H-; 227.0984:[C14H11FN2+H]-; 227.0993:[C14H11FN2+H]-; 239.0628:[C14H9FN2O]-H-; 240.0700:[C14H9FN2O]-; 253.0785:[C15H12FN2O-H]-H-; 255.0922:[C15H12FN2O]-; 255.0938:[C15H12FN2O]-; 255.0943:[C…
M2	C22H27FN4O3	I	HILIC Positive	415.213	209.293	[M+H]⁺	2	3	86.0964:[C5H12N]+; 86.0966:[C5H12N]+; 100.1120:[C6H14N]+; 184.0538:[C12H7FN]+; 184.0550:[C12H7FN]+; 184.0557:[C12H7FN]+; 185.0635:[C12H7FN]+H+; 185.0637:[C12H7FN]+H+; 186.0706:[C12H7FN+H]+H+; 189.0454:[C10H6FN2O]+; 189.0459:[C10H6FN2O]+; 198.0715:[C13H11FN-2H]+; 210.0720:[C14H11FN-2H]+; 210.0725:[C14H11FN-2H]+; 210.0731:[C14H11FN-2H]+; 214.0660:[C13H8FNO]+H+; 214.0664:[C13H8FNO]+H+; 214.0672:[C13…	0.87	<0.0001	415.214	302.601	[M+H]⁺	2	3	86.0964:[C5H12N]+; 100.1119:[C6H14N]+; 110.0401:[C6H3FN+H]+H+; 117.1386:[C6H14N2+2H]+H+; 134.0598:[C8H9NO-H]+; 138.0350:[C7H4FNO]+H+; 271.0872:[C15H10FN2O2+H]+H+; 342.1245:[C18H18FN3O3-H]+
			RP C18 Positive	415.214	44.7411	[M+H]⁺	2	3	210.0714:[C14H11FN-2H]+; 237.0824:[C15H11FN2-H]+; 238.0648:[C15H11FNO-2H]+; 255.0926:[C15H12FN2O]+; 282.1032:[C16H12FN3O]+H+; 283.0873:[C16H13FN2O2-H]+; 326.1297:[C18H17FN3O2]+	0.68	0.3639	415.213	38.4614	[M+H]⁺	MS1 only	4	NA
			RP C18 Negative	NA	NA	NA	NA	NA	NA	NA	NA	413.2	38.3623	[M-H]⁻	NA	NA	NA
M3	C18H19FN4O2	I	HILIC Positive	343.156	254.52	[M+H]⁺	MS1 only	4	NA	0.57	1	NA	NA	NA	NA	NA	NA
M4	C20H23FN4O3	I	HILIC Positive	387.182	38.1574	[M+H]⁺	2	2b	185.0632:[C12H7FN]+H+; 189.0458:[C10H6FN2O]+; 210.0715:[C14H11FN-2H]+; 214.0658:[C13H8FNO]+H+; 238.0656:[C15H11FNO-2H]+; 283.0876:[C16H13FN2O2-H]+	0.9	<0.0001	387.182	37.9191	[M+H]⁺	MS1 only	4	NA
				387.182	247.674	[M+H]⁺	2	2b	65.0387:[C5H6-H]+; 146.0403:[C9H4FN]+H+; 148.0554:[C9H4FN+2H]+H+; 150.0346:[C8H4FNO]+H+; 158.0398:[C10H4FN]+H+; 163.0541:[C10H5FO+2H]+H+; 164.0491:[C9H5FNO+H]+H+; 171.0347:[C10H5FN2-H]+; 184.0549:[C12H7FN]+; 185.0632:[C12H7FN]+H+; 186.0705:[C12H7FN+H]+H+; 189.0450:[C10H6FN2O]+; 190.0646:[C11H7FNO+H]+H+; 198.0710:[C13H11FN-2H]+; 200.0871:[C13H11FN]+; 210.0718:[C14H11FN-2H]+; 214.0658:[C13H8FNO]+H+…	0.91	<0.0001
			RP C18 Positive	387.183	50.4288	[M+H]⁺	MS1 only	4	NA	0.72	0.1015	387.182	38.3022	[M+H]⁺	MS1 only	4	NA
M5	C22H27FN4O6S	II	HILIC Positive	495.17	70.6952	[M+H]⁺	2	3	271.0875:[C15H11FN2O2]+H+; 299.0826:[C16H12FN2O3]+; 342.1247:[C18H16FN3O3]+H+; 379.0397:[C16H13FN2O6S-H]+; 415.2155:[C22H26FN4O3+H]+H+; 422.0807:[C18H17FN3O6S]+	0.04	1	NA	NA	NA	NA	NA	NA
				495.17	104.445	[M+H]⁺	MS1 only	4	NA	0.5	1
M6	C28H35FN4O8	II	HILIC Positive	575.25	378.765	[M+H]⁺	2	3	100.1120:[C6H14N]+; 150.0349:[C8H3FNO+H]+H+; 189.0455:[C10H5FN2O]+H+; 189.0460:[C10H5FN2O]+H+; 189.0470:[C10H5FN2O]+H+; 198.0716:[C13H11FN-2H]+; 200.0873:[C13H11FN]+; 210.0703:[C14H11FN-2H]+; 210.0714:[C14H11FN-2H]+; 224.0737:[C11H8FNO3+2H]+H+; 228.0809:[C14H11FNO]+; 228.0818:[C14H11FNO]+; 237.0808:[C12H9FNO3+2H]+H+; 238.0661:[C15H11FNO-2H]+; 238.0670:[C15H11FNO-2H]+; 240.0659:[C11H11FNO4]+; 240.…	0.81	0.0008	575.251	384.579	[M+H]⁺	2	3	210.0707:[C14H11FN-2H]+; 210.0714:[C14H11FN-2H]+; 238.0664:[C15H11FNO-2H]+; 255.0917:[C15H11FN2O]+H+; 255.0930:[C15H11FN2O]+H+; 283.0879:[C16H12FN2O2]+; 325.0982:[C18H16FN2O3-2H]+; 326.1305:[C18H16FN3O2]+H+; 459.1199:[C22H21FN2O8-H]+; 502.1624:[C24H25FN3O8]+
M7	C28H35FN4O9	II	HILIC Positive	591.245	390.855	[M+H]⁺	2	3	100.1121:[C6H14N]+; 178.0651:[C10H6FNO+2H]+H+; 184.0543:[C12H7FN]+; 184.0554:[C12H7FN]+; 184.0558:[C12H7FN]+; 201.0582:[C12H8FNO]+; 202.0653:[C12H8FNO]+H+; 202.0661:[C12H8FNO]+H+; 202.0667:[C12H8FNO]+H+; 208.0566:[C7H11O7]+H+; 216.0808:[C13H8FNO+2H]+H+; 216.0818:[C13H8FNO+2H]+H+; 216.0825:[C13H8FNO+2H]+H+; 243.0926:[C14H9FN2O+2H]+H+; 243.0929:[C14H9FN2O+2H]+H+; 244.0753:[C14H9FNO2+H]+H+; 253.0769…	0.23	1	591.245	397.057	[M+H]⁺	2	3	299.0817:[C16H11FN2O3]+H+; 475.1139:[C22H20FN2O9]+
M8	C22H28N4O3	I	HILIC Positive	397.223	217.749	[M+H]⁺	2	2b	281.0923:[C16H14N2O3-H]+; 324.1322:[C18H18N3O3]+; 324.1343:[C18H18N3O3]+	0.68	0.3935	NA	NA	NA	NA	NA	NA
			RP C18 Positive	NA	NA	NA	NA	NA	NA	NA	NA	397.223	37.4351	[M+H]⁺	MS1 only	4	NA
M9	C22H29FN4O2	I	HILIC Positive	401.234	179.53	[M+H]⁺	2	2b	65.0387:[C5H6-H]+; 122.0398:[C7H3FN+H]+H+; 135.0478:[C8H4FN+H]+H+; 146.0400:[C9H6FN-H]+; 148.0553:[C9H6FN]+H+; 150.0348:[C8H5FNO]+; 158.0396:[C10H6FN-H]+; 163.0542:[C10H7FO]+H+; 164.0492:[C9H7FNO]+; 184.0545:[C12H9FN-2H]+; 185.0632:[C12H9FN-H]+; 186.0697:[C12H9FN]+; 187.0544:[C12H10FO-2H]+; 190.0649:[C11H7FNO+H]+H+; 200.0871:[C13H13FN-2H]+; 214.0659:[C13H10FNO-H]+; 227.0973:[C14H13FN2-H]+; 240.06…	0.5	1	NA	NA	NA	NA	NA	NA
M11	C18H16FN3O4	I	HILIC Positive	358.12	70.3437	[M+H]⁺	2	2b	184.0555:[C12H7FN]+; 185.0631:[C12H7FN]+H+; 185.0639:[C12H7FN]+H+; 189.0455:[C10H6FN2O]+; 210.0702:[C14H11FN-2H]+; 210.0712:[C14H11FN-2H]+; 257.1078:[C15H12FN2O+H]+H+; 282.0806:[C16H13FN2O2-2H]+; 283.0879:[C16H13FN2O2-H]+	0.68	0.367	NA	NA	NA	NA	NA	NA
M12	C22H25FN4O3	I	HILIC Positive	413.198	37.4624	[M+H]⁺	-	4	NA	0.81	0.0012	NA	NA	NA	NA	NA	NA
			RP C18 Positive	413.199	49.961	[M+H]⁺	-	4	NA	0.61	1	NA	NA	NA	NA	NA	NA
M13	C28H36N4O9	II	HILIC Positive	573.255	426.245	[M+H]⁺	2	2b	100.1121:[C6H14N]+; 146.0601:[C9H9NO-H]+; 190.0652:[C8H9FO4+H]+H+; 191.0734:[C11H7FNO+2H]+H+; 207.0678:[C8H9FO5+2H]+H+; 236.0706:[C9H10FO6+2H]+H+; 238.0721:[C14H12N2O2-2H]+; 238.0732:[C14H12N2O2-2H]+; 280.1081:[C16H16N3O2-2H]+; 280.1089:[C16H16N3O2-2H]+; 397.2232:[C22H26N4O3+2H]+H+; 397.2246:[C22H26N4O3+2H]+H+; 457.1241:[C22H21N2O9]+; 458.1298:[C22H21N2O9]+H+; 500.1660:[C24H25N3O9]+H+; 500.1669:[…	0.74	0.0313	NA	NA	NA	NA	NA		Ion	xcms id
M14	C20H21FN4O3	I	HILIC Positive	385.167	41.8971	[M+H]⁺	2	2b	55.0546:[C4H4+2H]+H+; 65.0388:[C5H6-H]+; 65.0389:[C5H6-H]+; 67.0544:[C5H6]+H+; 75.0229:[C6H3]+; 95.0491:[C6H6O]+H+; 146.0402:[C9H5FN]+; 148.0556:[C9H5FN+H]+H+; 150.0348:[C8H4FNO]+H+; 158.0399:[C10H5FN]+; 164.0489:[C9H5FNO+H]+H+; 164.0499:[C9H5FNO+H]+H+; 184.0549:[C12H8FN-H]+; 184.0554:[C12H8FN-H]+; 185.0630:[C12H8FN]+; 185.0635:[C12H8FN]+; 186.0696:[C12H8FN]+H+; 186.0702:[C12H8FN]+H+; 186.0712:[C…	0.72	0.1138	NA	NA	NA	NA	NA	NA
			HILIC Negative	383.153	41.8183	[M-H]⁻	-	4	NA	0.4	1	NA	NA	NA	NA	NA	NA
			RP C18 Positive	385.167	48.0031	[M+H]⁺	-	4	NA	0.53	1	NA	NA	NA	NA	NA	NA
M15	C20H25FN4O2	I	HILIC Positive	373.203	228.686	[M+H]⁺	-	4	NA	0.42	1	NA	NA	NA	NA	NA	NA
M16	C26H31FN4O9	II	HILIC Positive	563.214	404.588	[M+H]⁺	-	4	NA	-0.02	1	NA	NA	NA	NA	NA	NA
M17	C26H31FN4O8	II	HILIC Positive	547.219	393.359	[M+H]⁺	2	3	189.0457:[C10H5FN2O]+H+; 198.0715:[C13H11FN-2H]+; 210.0716:[C14H11FN-2H]+; 237.0816:[C12H9FNO3+2H]+H+; 238.0661:[C15H11FNO-2H]+; 240.0659:[C11H11FNO4]+; 240.0682:[C11H11FNO4]+; 255.0927:[C15H11FN2O]+H+; 283.0878:[C16H12FN2O2]+; 325.0986:[C18H16FN2O3-2H]+; 459.1197:[C22H21FN2O8-H]+; 502.1621:[C24H25FN3O8]+	0.83	0.0003	NA	NA	NA	NA	NA	NA
M18	C20H24N4O3	I	HILIC Positive	344.14	37.7577	[M+H]⁺	-	4	NA	0.82	0.0006	NA	NA	NA	NA	NA	NA
M19	C22H25FN4O4	I	HILIC Positive	429.193	283.22	[M+H]⁺	-	4	NA	0.88	<0.0001	NA	NA	NA	NA	NA	NA
M20	C8H18N2O	I	HILIC Positive	159.149	285.684	[M+H]⁺	-	4	NA	0.27	1	NA	NA	NA	NA	NA	NA
