# Supplementary material for: Simultaneously discovering the fate and biochemical effects of pharmaceuticals through untargeted metabolomics
Source: Nat Commun. 2023 Aug 3;14:4653. doi: 10.1038/s41467-023-40333-7 (PMC10400635; doi:10.1038/s41467-023-40333-7)
Supplement: Supplementary file 6 — Supplementary Data 3 [file 41467_2023_40333_MOESM6_ESM.xlsx]

## Sheet: Supplementary Table 6
Supplementary Data 3 Biotransformation products of KU60648 detected in the plasma and cardiac tissue of rats treated with KU60648. Each biotransformation product is described by its molecular formulae and the type of biotransformation step (phase I or phase II) from parent which leads to its production. The measured m/z, retention time (RT) and ion form of a representative feature are reported fo…
Compound	Molecular Formula	Phase I/II	Assay	Plasma								Cardiac Tissue
				m/z	RT (secs)	Ion Form	MSI Confidence Level	Schymanski Confidence Level	MetFrag Explained MS/MS Peaks	Correlation to KU60648 ([M+H]+, RT 277.3 s, HILIC Positive)		m/z	RT (secs)	Ion Form	MSI Confidence Level	Schymanski Confidence Level	MetFrag Explained MS/MS Peaks
										R	Holm's adj. p-value
KU60648	C33H34N4O4S	Parent	HILIC Positive	583.237	277.27	[M+H]⁺	1	1	56.0499:[C3H7N-H]+; 58.0655:[C3H7N]+H+; 70.0652:[C4H9N-H]+; 84.0808:[C5H11N-H]+; 97.0760:[C5H10N2-H]+; 97.0763:[C5H10N2-H]+; 98.0839:[C5H10N2]+; 112.0753:[C6H9NO]+H+; 112.0758:[C6H9NO]+H+; 112.0993:[C6H13N2-H]+; 112.0996:[C6H13N2-H]+; 127.1230:[C7H15N2]+; 272.0516:[C18H9NS]+H+; 272.0527:[C18H9NS]+H+; 272.0534:[C18H9NS]+H+; 273.0600:[C18H9NS+H]+H+; 273.0605:[C18H9NS+H]+H+; 273.0612:[C18H9NS+H]+H+;…	NA	NA	NA	NA	NA	NA	NA	NA
			HILIC Negative	581.223	277.168	[M-H]⁻	1	1	427.1111:[C25H18N2O3S+H]-; 427.1129:[C25H18N2O3S+H]-	0,97	<0.0001	NA	NA	NA	NA	NA	NA
			RP C18 Positive	583.237	39.4059	[M+H]⁺	1	1	56.0505:[C3H7N-H]+; 58.0662:[C3H7N]+H+; 70.0661:[C4H9N-H]+; 72.0816:[C4H9N]+H+; 83.0612:[C4H8N2-H]+; 84.0817:[C5H11N-H]+; 97.0768:[C5H10N2-H]+; 97.0771:[C5H10N2-H]+; 98.0847:[C5H10N2]+; 112.1002:[C6H13N2-H]+; 127.1235:[C7H15N2]+; 127.1239:[C7H15N2]+; 273.0605:[C18H9NS+H]+H+; 429.1264:[C25H19N2O3S+H]+H+; 441.1270:[C26H18N2O3S+2H]+H+; 457.1067:[C25H17N3O4S+H]+H+	0.98	<0.0001	583.237	38.3654	[M+H]⁺	1	1	55.0189:[C3HO+H]+H+; 56.0505:[C3H7N-H]+; 58.0662:[C3H7N]+H+; 70.0661:[C4H9N-H]+; 72.0817:[C4H9N]+H+; 82.0659:[C5H10N-2H]+; 83.0612:[C4H8N2-H]+; 84.0817:[C5H11N-H]+; 97.0768:[C5H10N2-H]+; 98.0847:[C5H10N2]+; 112.1000:[C6H13N2-H]+; 112.1002:[C6H13N2-H]+; 127.1235:[C7H15N2]+; 272.0521:[C18H10NS]+; 272.0531:[C18H10NS]+; 273.0595:[C18H10NS]+H+; 273.0603:[C18H10NS]+H+; 429.1250:[C25H19N2O3S+H]+H+; 429.…
			RP C18 Negative	NA	NA	NA	NA	N	NA	NA	NA	581.223	38.3403	[M-H]⁻	1	1	358.0537:[C21H12NO3S]-; 427.1102:[C25H18N2O3S+H]-; 427.1115:[C25H18N2O3S+H]-; 427.1132:[C25H18N2O3S+H]-
M1	C33H36N4O6S	I	HILIC Positive	617.243	212.5	[M+H]⁺	2	3	56.0499:[C3H7N-H]+; 70.0653:[C4H9N-H]+; 84.0808:[C5H11N-H]+; 86.0964:[C5H11N]+H+; 98.0839:[C5H10N2]+; 98.0840:[C5H10N2]+; 112.0995:[C6H13N2-H]+; 127.1230:[C7H15N2]+; 502.1779:[C28H26N3O4S+H]+H+; 502.1797:[C28H26N3O4S+H]+H+; 502.1830:[C28H26N3O4S+H]+H+; 530.1749:[C29H26N3O5S+H]+H+	0.16	1	NA	NA	NA	NA	NA	NA
M2	C25H20N2O3S	I	HILIC Positive	429.127	35.4685	[M+H]⁺	2	2b	68.0132:[C3H4NO-2H]+; 94.0287:[C5H5NO-H]+; 112.0756:[C6H9NO]+H+; 199.0451:[C12H8NS]+H+; 216.0813:[C16H11N-H]+; 217.0880:[C16H11N]+; 217.0887:[C16H11N]+; 221.0414:[C15H8S]+H+; 234.0500:[C16H9S]+H+; 234.0505:[C16H9S]+H+; 235.0560:[C16H9S+H]+H+; 235.0570:[C16H9S+H]+H+; 236.0544:[C15H10NS]+; 240.0804:[C18H11N-H]+; 246.0376:[C16H9NS-H]+; 246.0386:[C16H9NS-H]+; 258.0504:[C18H9S]+H+; 259.0447:[C17H10NS-…	0.9	0.0059	NA	NA	NA	NA	NA	NA
				429.127	333.99	[M+H]⁺	MS1 only	4	NA	0.29	1	NA	NA	NA	NA	NA	NA
			RP C18 Positive	429.127	51.619	[M+H]⁺	2	2b	60.0565:[C3H6O+H]+H+; 68.0140:[C3H4NO-2H]+; 112.0764:[C6H9NO]+H+; 216.0808:[C16H11N-H]+; 217.0878:[C16H11N]+; 217.0884:[C16H11N]+; 221.0417:[C15H8S]+H+; 234.0489:[C16H9S]+H+; 234.0498:[C16H9S]+H+; 234.0503:[C16H9S]+H+; 240.0793:[C18H11N-H]+; 240.0810:[C18H11N-H]+; 246.0356:[C16H9NS-H]+; 246.0379:[C16H9NS-H]+; 246.0393:[C16H9NS-H]+; 259.0435:[C17H10NS-H]+; 259.0446:[C17H10NS-H]+; 260.0522:[C17H11N…	0.79	1	429.127	51.5803	[M+H]⁺	MS1 only	4	NA
M3	C25H20N2O4S	I	HILIC Positive	445.122	39.8367	[M+H]⁺	MS1 only	4	NA	0.75	1	NA	NA	NA	NA	NA	NA
M4	C25H22N2O4S	I	HILIC Positive	447.137	43.8249	[M+H]⁺	MS1 only	4	NA	0.88	0.0214	NA	NA	NA	NA	NA	NA
M5	C27H22N2O5S	I	HILIC Positive	487.132	41.8544	[M+H]⁺	2	3	60.0560:[C3H6O+H]+H+; 112.0756:[C6H9NO]+H+; 260.0525:[C17H11NS-H]+; 260.0535:[C17H11NS-H]+; 262.0683:[C17H11NS]+H+; 262.0690:[C17H11NS]+H+; 290.0632:[C18H9NOS+2H]+H+; 318.0570:[C19H10NO2S+H]+H+; 429.1263:[C25H20N2O3S]+H+; 429.1276:[C25H20N2O3S]+H+; 441.1257:[C26H21N2O3S]+; 441.1280:[C26H21N2O3S]+	0.73	1	NA	NA	NA	NA	NA	NA
M6	C27H22N2O6S	I	HILIC Positive	503.127	48.8144	[M+H]⁺	2	3	429.1252:[C25H20N2O3S]+H+; 429.1277:[C25H20N2O3S]+H+; 457.1218:[C26H18N2O4S+2H]+H+; 485.1165:[C27H21N2O5S]+	0.52	1	NA	NA	NA	NA	NA	NA
M7	C31H28N4O5S	I	HILIC Positive	569.185	60.9405	[M+H]⁺	MS1 only	4	NA	0.5	1	NA	NA	NA	NA	NA	NA
M8	C31H30N4O5S	I	HILIC Positive	571.201	61.0984	[M+H]⁺	2	3	115.0866:[C5H9N2O+H]+H+; 272.0520:[C18H9NS]+H+; 272.0535:[C18H9NS]+H+; 273.0598:[C18H9NS+H]+H+; 273.0609:[C18H9NS+H]+H+; 288.046=8:[C18H9NOS]+H+; 288.0480:[C18H9NOS]+H+; 288.0486:[C18H9NOS]+H+; 428.1184:[C25H17N2O3S+2H]+H+; 428.1204:[C25H17N2O3S+2H]+H+; 441.1257:[C26H19N2O3S+H]+H+; 441.1269:[C26H19N2O3S+H]+H+; 441.1292:[C26H19N2O3S+H]+H+	0.17	1	NA	NA	NA	NA	NA	NA
M9	C33H36N4O5S	I	HILIC Positive	601.248	200.879	[M+H]⁺	2	2b	56.0499:[C3H7N-H]+; 58.0654:[C3H7N]+H+; 70.0652:[C4H9N-H]+; 71.0730:[C4H9N]+; 84.0808:[C5H11N-H]+; 86.0964:[C5H11N]+H+; 97.0760:[C5H10N2-H]+; 98.0839:[C5H10N2]+; 112.0995:[C6H13N2-H]+; 127.1230:[C7H15N2]+	-0.06	1	NA	NA	NA	NA	NA	NA
				601.248	312.889	[M+H]⁺	2	2b	56.0499:[C3H7N-H]+; 58.0654:[C3H7N]+H+; 70.0652:[C4H9N-H]+; 71.0730:[C4H9N]+; 84.0808:[C5H11N-H]+; 86.0964:[C5H11N]+H+; 97.0760:[C5H10N2-H]+; 98.0839:[C5H10N2]+; 112.1000:[C6H13N2-H]+; 127.1230:[C7H15N2]+	0.78	1	NA	NA	NA	NA	NA	NA
			HILIC Negative	635.211	312.446	[M-H]⁻	MS1 only	4	NA	0.76	1	NA	NA	NA	NA	NA	NA
M10	C31H28N2O9S	II	HILIC Positive	605.159	332.955	[M+H]⁺	2	2b	112.0757:[C6H9NO]+H+; 234.0496:[C16H9S]+H+; 258.0483:[C18H9S]+H+; 258.0496:[C18H9S]+H+; 258.0504:[C18H9S]+H+; 259.0560:[C18H9S+H]+H+; 259.0574:[C18H9S+H]+H+; 260.0522:[C17H11NS-H]+; 260.0533:[C17H11NS-H]+; 262.0683:[C17H11NS]+H+; 262.0688:[C17H11NS]+H+; 272.0511:[C18H10NS]+; 272.0522:[C18H10NS]+; 272.0532:[C18H10NS]+; 272.0543:[C18H10NS]+; 273.0603:[C18H10NS]+H+; 273.0609:[C18H10NS]+H+; 274.0437:…	0.49	1	605.158	338.925	[M+H]⁺	2	3	428.1175:[C25H19N2O3S]+H+; 429.1251:[C25H19N2O3S+H]+H+; 471.1370:[C27H22N2O4S]+H+
			HILIC Negative	603.145	332.996	[M-H]⁻	MS1 only	4	NA	0.49	1	NA	NA	NA	NA	NA	NA
M11	C20H33N3O13	II	HILIC Positive	546.191	435.461	[M+Na]⁺	2	2b	56.0497:[C3H7N-H]+; 70.0652:[C4H9N-H]+; 84.0808:[C5H11N-H]+; 98.0837:[C5H10N2]+; 127.1230:[C7H14N2]+H+	0.19	1	NA	NA	NA	NA	NA	NA
			HILIC Negative	544.176	435.449	[M+Na-2H]⁻	MS1 only	4	NA	0.06	1	NA	NA	NA	NA	NA	NA
M12	C32H32N4O5S	II	HILIC Positive	585.216	283.171	[M+H]⁺	MS1 only	4	NA	0.01	1	NA	NA	NA	NA	NA	NA
M13	C34H36N4O5S	II	HILIC Positive	613.248	260.34	[M+H]⁺	MS1 only	4	NA	0.67	1	NA	NA	NA	NA	NA	NA
M14	C31H30N4O4S	I	HILIC Positive	555.206	293.637	[M+H]⁺	2	2b	56.0499:[C3H7N-H]+; 70.0652:[C4H9N-H]+; 84.0682:[C4H8N2]+; 99.0917:[C5H10N2]+H+; 112.0757:[C6H11NO-H]+; 112.0761:[C6H11NO-H]+; 234.0490:[C16H9S]+H+; 258.0497:[C18H9S]+H+; 272.0526:[C18H9NS]+H+; 272.0533:[C18H9NS]+H+; 273.0594:[C18H9NS+H]+H+; 273.0606:[C18H9NS+H]+H+; 274.0430:[C18H9OS]+H+; 274.0677:[C18H9NS+2H]+H+; 274.0692:[C18H9NS+2H]+H+; 274.0702:[C18H9NS+2H]+H+; 288.0482:[C18H9NOS]+H+; 289.055…	0.53	1	NA	NA	NA	NA	NA	NA
			HILIC Negative	553.191	293.752	[M-H]⁻	MS1 only	4	NA	0.45	1	NA	NA	NA	NA	NA	NA
			RP C18 Positive	555.206	39.1999	[M+H]⁺	2	2b	56.0505:[C3H7N-H]+; 68.0140:[C3H2NO]+; 70.0661:[C4H9N-H]+; 84.0691:[C4H8N2]+; 99.0924:[C5H10N2]+H+; 112.0764:[C6H11NO-H]+; 258.0494:[C18H9S]+H+; 272.0518:[C18H9NS]+H+; 272.0528:[C18H9NS]+H+; 273.0588:[C18H9NS+H]+H+; 273.0597:[C18H9NS+H]+H+; 273.0604:[C18H9NS+H]+H+; 273.0612:[C18H9NS+H]+H+; 441.1261:[C26H19N2O3S+H]+H+; 441.1275:[C26H19N2O3S+H]+H+; 441.1297:[C26H19N2O3S+H]+H+	0.51	1	555.206	38.0339	[M+H]⁺	2	2b	56.0506:[C3H7N-H]+; 58.0662:[C3H7N]+H+; 70.0661:[C4H9N-H]+; 84.0691:[C4H8N2]+; 84.0692:[C4H8N2]+; 84.0817:[C5H11N-H]+; 84.0820:[C5H11N-H]+; 99.0925:[C5H10N2]+H+; 127.1236:[C7H15N2]+; 272.0519:[C18H9NS]+H+; 272.0526:[C18H9NS]+H+; 272.0540:[C18H9NS]+H+; 273.0589:[C18H9NS+H]+H+; 273.0600:[C18H9NS+H]+H+; 273.0605:[C18H9NS+H]+H+; 273.0611:[C18H9NS+H]+H+; 273.0626:[C18H9NS+H]+H+; 274.0437:[C18H9OS]+H+;…
			RP C18 Negative	NA	NA	NA	NA	NA	NA	NA	NA	553.192	37.8511	[M-H]⁻	2	2b	427.1108:[C25H18N2O3S+H]-; 427.1126:[C25H18N2O3S+H]-; 553.1915:[C31H29N4O4S]-; 553.1932:[C31H29N4O4S]-; 554.1968:[C31H29N4O4S+H]-
M15	C31H32N4O5S	I	HILIC Positive	573.217	324.83	[M+H]⁺	2	2b	56.0499:[C3H7N-H]+; 70.0652:[C4H9N-H]+; 71.0730:[C4H9N]+; 84.0683:[C4H8N2]+; 86.0965:[C5H11N]+H+; 97.0761:[C5H10N2-H]+; 99.0917:[C5H10N2]+H+; 112.0994:[C6H13N2-H]+; 318.0579:[C19H10NO2S+H]+H+; 371.0845:[C22H16N2O2S-H]+; 371.0872:[C22H16N2O2S-H]+	0.56	1	NA	NA	NA	NA	NA	NA
M16	C33H34N4O5S	I	HILIC Positive	599.232	308.979	[M+H]⁺	2	3	56.0498:[C3H7N-H]+; 70.0652:[C4H9N-H]+; 84.0808:[C5H11N-H]+; 85.0760:[C4H8N2]+H+; 97.0761:[C5H10N2-H]+; 98.0839:[C5H10N2]+; 112.0996:[C6H13N2-H]+; 127.1230:[C7H15N2]+; 455.1046:[C26H18N2O4S]+H+; 455.1066:[C26H18N2O4S]+H+; 571.2014:[C31H29N4O5S+H]+H+	0.64	1	NA	NA	NA	NA	NA	NA
			RP C18 Positive	599.232	41.1421	[M+H]⁺	MS1 only	4	NA	0.73	1	NA	NA	NA	NA	NA	NA
M17	C6H14N2O	I	HILIC Positive	131.118	556.231	[M+H]⁺	MS1 only	4	NA	0.34	1	NA	NA	NA	NA	NA	NA
M18	C33H32N4O4S	I	HILIC Positive	581.222	132.315	[M+H]⁺	2	3	68.0132:[C3H2NO]+; 68.0133:[C3H2NO]+; 70.0652:[C4H9N-H]+; 84.0808:[C5H11N-H]+; 94.0287:[C5H5NO-H]+; 97.0760:[C5H10N2-H]+; 97.0762:[C5H10N2-H]+; 112.0757:[C6H9NO]+H+; 112.0758:[C6H9NO]+H+; 112.0994:[C6H13N2-H]+; 112.0995:[C6H13N2-H]+; 127.1228:[C7H15N2]+; 127.1231:[C7H15N2]+; 258.0498:[C18H9S]+H+; 258.0506:[C18H9S]+H+; 272.0521:[C18H9NS]+H+; 272.0526:[C18H9NS]+H+; 272.0531:[C18H9NS]+H+; 273.0584:[…	0.87	0.0339	NA	NA	NA	NA	NA	NA
				581.222	243.003	[M+H]⁺	2	3	70.0653:[C4H9N-H]+; 84.0808:[C5H11N-H]+; 98.0839:[C5H10N2]+; 127.1232:[C7H15N2]+	0.87	0.0555	NA	NA	NA	NA	NA	NA
			RP C18 Positive	581.222	43.6336	[M+H]⁺	MS1 only	4	NA	0.8	1	NA	NA	NA	NA	NA	NA
M19	C33H30N4O5S	I	HILIC Positive	595.201	42.686	[M+H]⁺	2	3	68.0132:[C3H2NO]+; 94.0286:[C5H5NO-H]+; 112.0756:[C6H9NO]+H+; 113.1071:[C6H13N2]+; 141.1023:[C7H13N2O]+; 272.0516:[C18H9NS]+H+; 272.0526:[C18H9NS]+H+; 272.0533:[C18H9NS]+H+; 273.0590:[C18H9NS+H]+H+; 273.0598:[C18H9NS+H]+H+; 273.0613:[C18H9NS+H]+H+; 274.0439:[C18H9OS]+H+; 274.0449:[C18H9OS]+H+; 288.0478:[C18H9NOS]+H+; 288.0493:[C18H9NOS]+H+; 289.0541:[C18H9NOS+H]+H+; 302.0639:[C19H10NOS+H]+H+; 344…	0.79	1	NA	NA	NA	NA	NA	NA
			RP C18 Positive	595.202	45.3668	[M+H]⁺	MS1 only	4	NA	0.86	0.0805	NA	NA	NA	NA	NA	NA
M20	C33H30N4O6S	I	HILIC Positive	611.196	43.2799	[M+H]⁺	2	3	70.0652:[C4H9N-H]+; 99.0916:[C5H10N2]+H+; 272.0530:[C18H9NS]+H+; 288.0470:[C18H9NOS]+H+; 288.0484:[C18H9NOS]+H+; 429.1243:[C25H19N2O3S+H]+H+; 429.1265:[C25H19N2O3S+H]+H+; 441.1263:[C26H18N2O3S+2H]+H+; 455.1063:[C26H19N2O4S]+	0.74	1	NA	NA	NA	NA	NA	NA
M21	?	?	HILIC Positive	696.346	36.051	[M+H]⁺	2	4	112.0757:[C6H9NO]+H+; 272.0528:[C18H9NS]+H+; 272.0544:[C18H9NS]+H+; 273.0605:[C18H9NS+H]+H+; 274.0431:[C18H9OS]+H+; 274.0699:[C18H9NS+2H]+H+; 288.0464:[C18H9NOS]+H+; 288.0483:[C18H9NOS]+H+; 289.0549:[C18H9NOS+H]+H+; 289.0563:[C18H9NOS+H]+H+; 290.0625:[C18H9NOS+2H]+H+; 302.0651:[C19H10NOS+H]+H+; 317.0502:[C19H10NO2S]+H+; 318.0576:[C19H10NO2S+H]+H+; 318.0590:[C19H10NO2S+H]+H+; 344.0390:[C20H10NO3S]…	0.34	1	NA	NA	NA	NA	NA	NA
			RP C18 Positive	NA	NA	NA	NA	NA	NA	NA	NA	696.347	213.074	[M+H]⁺	2	3	60.0566:[C3H6O+H]+H+
M22	C31H28N4O4S	I	HILIC Positive	553.191	270.905	[M+H]⁺	2	3	56.0498:[C3H7N-H]+; 70.0653:[C4H9N-H]+; 99.0916:[C5H10N2]+H+; 427.1105:[C25H18N2O3S]+H+; 455.1028:[C26H19N2O4S]+; 455.1046:[C26H19N2O4S]+; 553.1909:[C31H29N4O4S]+; 554.1967:[C31H29N4O4S]+H+	0.18	1	NA	NA	NA	NA	NA	NA
						Biotransformation	Assay				Ion	mz	rt (secs)	rt (mins)	Median Normalised Intensity		MS2
