# Supplementary material for: Simultaneously discovering the fate and biochemical effects of pharmaceuticals through untargeted metabolomics
Source: Nat Commun. 2023 Aug 3;14:4653. doi: 10.1038/s41467-023-40333-7 (PMC10400635; doi:10.1038/s41467-023-40333-7)
Supplement: Supplementary file 7 — Supplementary Data 4 [file 41467_2023_40333_MOESM7_ESM.xlsx]

## Sheet: SupplementaryData4
Supplementary Data 4 Polar metabolites and lipids (annotated to MSI level 2) found to be significantly altered in plasma of rats exposed to sunitinib compared to biological controls. The m/z, retention time (RT) and ion form of features corresponding to each polar metabolite or lipid species the quality of lipid species annotation (LipidSearch Annotation Grade), where applicable, and the ratio of…
Polar metabolite / lipid species	m/z	rt (secs)	Ion Form	LipidSearch Annotation Grade	Time point (day)	Ratio (Exposed/Control)	q-value
3-Hydroxypyridine || 3-Pyridinol	96.0443	87	[M+H]+	N/A	15	0.66	0.0072
(+/-)12(13)-DiHOME	315.253	32.2	[M+H]+	N/A	15	2.3	0.0434
(±)9-HpODE	293.212	31.3	[M-H-H2O]-	N/A	15	2.94	0.031
1-Methylhistidine	170.092	540.6	[M+H]+	N/A	15	1.8	0.0002
5-Hydroxyindole || 4-Hydroxyindole || 2-Oxindole	134.06	31.8	[M+H]+	N/A	8	0.6	0.0476
	151.087	31.8	[M+NH4]+	N/A	8	0.61	0.0622
2,3-Dihydro-1-benzofuran-2-carboxylic acid || 2-Hydroxycinnamic acid	153.019	65.7	[M-H]-	N/A	15	0.55	0.0827
2,3,4,9-Tetrahydro-1H-β-carboline-3-carboxylic acid	217.097	330.5	[M+H]+	N/A	15	0.24	0.0025
Acetyl-L-carnitine	204.123	421.7	[M+H]+	N/A	1	0.29	0.0466
Corticosterone	329.211	35.4	[M+H-H2O]+	N/A	15	0.38	0.0477
D-Carnitine	162.112	450.9	[M+H]+	N/A	1	0.45	0.0203
	144.102	470.5	[M+H-H2O]+	N/A	15	10.41	0.0497
D-Erythro-sphingosine 1-phosphate	380.256	346.4	[M+H]+	N/A	15	1.32	0.0816
DL-α-Aminocaprylic acid	160.133	420.3	[M+H]+	N/A	15	3.91	0.0477
	182.115	419.7	[M+Na]+	N/A	15	3.92	0.0816
Glycocholic acid	464.302	311.7	[M-H]-	N/A	8	4.43	0.0726
					15	3.5	0.0948
	500.279	311.5	[M+Cl]-	N/A	8	4.31	0.0726
					15	3.04	0.0843
L-Isoleucine	132.102	378	[M+H]+	N/A	15	1.33	0.0588
L-Kynurenine	192.065	345.8	[M+H-NH3]+	N/A	2	0.5	0.0783
					8	0.49	0.0506
					15	1.79	0.1
	209.092	345.7	[M+H]+	N/A	2	0.5	0.0851
					8	0.5	0.0506
Methyl indole-3-acetate	190.086	32.8	[M+H]+	N/A	15	0.65	0.0605
N-Acetyl-DL-tryptophan	247.108	71.9	[M+H]+	N/A	8	0.48	0.0523
					15	0.35	0.0261
N-Acetylhistamine	154.097	304.4	[M+H]+	N/A	15	0.52	0.036
N-Acetylornithine	175.107	451.8	[M+H]+	N/A	8	2.74	0.0378
					15	2.6	0.0021
N4-Acetylcytidine	286.103	132	[M+H]+	N/A	15	1.41	0.0084
Propionylcarnitine	218.139	390.6	[M+H]+	N/A	1	0.25	0
					2	0.37	0.0604
					15	2.24	0.08
Pyridoxal	150.055	63.3	[M+H-H2O]+	N/A	15	0.61	0.0816
	168.065	63.1	[M+H]+	N/A	15	0.54	0.005
Salicylic acid	137.024	38.3	[M-H]-	N/A	15	0.47	0.0341
Sphingosine (d18:1) || Oleamide	299.305	30.5	[M+NH4]+	N/A	15	0.41	0.0008
	563.551	30.4	[2M+H]+	N/A	15	0.45	0.0031
Taurochenodeoxycholic acid	498.29	342.8	[M-H]-	N/A	15	11.92	0.0136
Tetrahydrocorticosterone	333.242	35.9	[M+H-H2O]+	N/A	15	0.28	0.0105
	351.253	35.7	[M+H]+	N/A	15	0.24	0.0334
	701.497	35.7	[2M+H]+	N/A	15	0.05	0.0473
Thiamine	265.112	80.4	[M+H]+	N/A	15	0.46	0.0888
α-Eleostearic acid || α-Linolenic acid	261.221	31.3	[M+H-H2O]+	N/A	15	0.77	0.084
	296.258	31.3	[M+NH4]+	N/A	15	0.49	0.0002
Cer (d18:1/16:0)	538.52	519.7	[M+H]+	B	15	2.28	0.0007
Cer (d18:1/22:0)	622.614	579.2	[M+H]+	B	15	1.69	0.0752
Cer (d18:1/25:0)	664.661	601.2	[M+H]+	B	8	0.57	0.0962
Cer (t18:0/24:0)	668.656	586.2	[M+H]+	B	15	1.98	0.0183
ChE (18:3)	664.603	631.9	[M+NH4]+	B	15	1.61	0.0172
Hex1Cer (d40:1)	828.659	559.1	[M+HCOO]-	C	4	1.69	0.0858
					8	1.8	0.0584
					15	2.94	0.0015
LPC (14:0)	468.309	108	[M+H]+	B	15	0.58	0.0002
LPC (15:0)	482.325	134.2	[M+H]+	B	15	0.62	0.0538
LPC (16:0)	540.332	151.9	[M+HCOO]-	A	15	0.76	0.006
	540.331	167.1	[M+HCOO]-	A	15	0.8	0.0079
LPC (16:0e)	482.361	208.5	[M+H]+	B	15	0.44	0
LPC (16:1)	494.325	107.4	[M+H]+	B	15	0.7	0.0388
	494.325	118.7	[M+H]+	B	15	0.72	0.0462
LPC (18:0)	568.363	236.8	[M+HCOO]-	A	15	0.88	0.0848
LPC (18:1)	566.347	183.9	[M+HCOO]-	A	15	0.83	0.0995
LPC (18:1e)	508.377	225.1	[M+H]+	B	15	0.47	0
LPC (18:2)	520.341	134.2	[M+H]+	B	4	0.85	0.0236
					8	0.69	0.097
					15	0.64	0.0003
	564.332	119.9	[M+HCOO]-	A	8	0.64	0.0719
					15	0.61	0.0006
		131.9			8	0.65	0.061
					15	0.63	0.0005
LPC (19:0)	560.37	300	[M+Na]+	B	15	0.74	0.0456
LPC (20:2)	548.372	208.6	[M+H]+	B	15	0.6	0.001
LPC (20:3)	546.356	156.8	[M+H]+	B	15	0.71	0.0473
LPC (20:4)	566.322	128.2	[M+Na]+	B	15	0.75	0.0089
LPC (22:4)	572.372	185.7	[M+H]+	B	15	0.71	0.0435
LPC (22:5)	570.356	138	[M+H]+	B	15	0.57	0.0068
LPC (22:6)	590.322	119.7	[M+Na]+	B	15	0.62	0.0329
	612.332	117.4	[M+HCOO]-	A	15	0.76	0.0867
LPC (24:0)	608.466	448.5	[M+H]+	B	15	1.26	0.0021
LPE (16:0)	454.293	170.4	[M+H]+	B	15	0.74	0.0363
PC (32:0e)	720.591	550.6	[M+H]+	C	15	0.48	0
PC (16:0/18:2)	802.562	502.1	[M+HCOO]-	A	8	0.69	0.084
PC (34:3)	756.554	482.9	[M+H]+	C	8	0.68	0.0993
PC (35:2)	772.585	521.4	[M+H]+	C	15	0.75	0.0339
PC (36:0)	790.633	575.8	[M+H]+	C	15	1.51	0.0163
PC (18:0/18:1)	832.609	548.6	[M+HCOO]-	A	4	2.32	0.0995
					15	1.49	0.0669
PC (18:0/18:2)	830.593	527.8	[M+HCOO]-	A	8	0.69	0.0584
PC (36:4e)	768.588	550.5	[M+H]+	C	15	0.61	0.0018
	790.572	521.1	[M+Na]+	C	15	0.33	0.0056
PC (36:5e)	766.575	515.5	[M+H]+	C	15	0.83	0.077
PC (38:4e)	796.621	546.6	[M+H]+	C	15	0.56	0.0005
PC (18:1/20:4)	830.566	502.7	[M+Na]+	B	15	0.67	0.0407
PC (16:0/22:6)	850.562	486.2	[M+HCOO]-	B	8	0.74	0.0971
PC (40:4e)	824.652	570.3	[M+H]+	C	15	1.28	0.0062
PC (18:0/22:5)	880.607	520.6	[M+HCOO]-	A	15	0.61	0.0046
PC (42:5)	864.648	550.6	[M+H]+	C	15	0.72	0.0022
PC (42:8)	858.601	495.9	[M+H]+	C	15	0.57	0.0068
PI (34:2)	835.534	474.7	[M+H]+	C	15	1.28	0.0745
PI (36:2)	880.59	500	[M+NH4]+	C	15	1.57	0.0408
PI (18:0/18:2)	861.551	495.5	[M-H]-	B	15	1.63	0.0335
PI (18:0/22:6)	928.591	487.4	[M+NH4]+	B	15	2.4	0.0101
SM (d34:1)	703.575	500.2	[M+H]+	C	15	1.48	0.0909
	747.567	494.7	[M+HCOO]-	C	15	1.47	0.045
SM (d34:2)	701.56	470.7	[M+H]+	C	15	1.35	0.0689
SM (d40:1)	831.661	568.2	[M+HCOO]-	C	15	1.28	0.0563
SM (d41:2)	799.67	564.7	[M+H]+	C	15	1.42	0.0795
SM (d42:2)	857.677	568.2	[M+HCOO]-	C	15	1.24	0.0466
SM (d43:2)	827.701	583.6	[M+H]+	C	15	1.32	0.0935
SM (d44:2)	841.717	593.3	[M+H]+	C	15	1.37	0.0788
TG (17:0/18:1/18:2)	893.758	649.6	[M+Na]+	A	15	0.72	0.0453
TG (20:1/18:1/18:2)	928.831	654.5	[M+NH4]+	A	15	1.42	0.0739
ZyE (22:6)	712.603	616.3	[M+NH4]+	B	8	5.15	0.0683
					15	3.68	0.0075
