# Supplementary material for: Simultaneously discovering the fate and biochemical effects of pharmaceuticals through untargeted metabolomics
Source: Nat Commun. 2023 Aug 3;14:4653. doi: 10.1038/s41467-023-40333-7 (PMC10400635; doi:10.1038/s41467-023-40333-7)
Supplement: Supplementary file 8 — Supplementary Data 5 [file 41467_2023_40333_MOESM8_ESM.xlsx]

## Sheet: SupplementaryData5
Supplementary Data 5 Lipids (annotated to MSI level 2) found to be significantly altered in cardiac tissue of rats exposed to sunitinib compared to biological controls. The m/z, retention time (RT) and ion form of features corresponding to each lipid species, the quality of lipid species annotation (LipidSearch Annotation Grade), and the ratio of the feature’s median intensity in samples from rat…
Lipid Species	m/z	rt (secs)	Ion Form	LipidSearch Annotation Grade	Ratio (Exposed/Control)	q-value
Cer (d18:1/25:0)	664.66	580.4	[M+H]⁺	B	1.43	0.097
Cer (d18:2/20:0)	592.566	520.9	[M+H]⁺	B	1.62	0.077
LPC (16:0)	496.34	151.5	[M+H]⁺	B	0.79	0.093
	518.322	151.8	[M+Na]⁺	B	0.64	0.072
	534.296	151.8	[M+K]⁺	B	0.54	0.072
	540.331	151.9	[M+HCOO]⁻	A	0.85	0.087
LPC (18:0)	562.327	235.4	[M+K]⁺	B	0.8	0.086
PC (18:0/20:2)	858.623	527.7	[M+HCOO]⁻	A	1.39	0.076
PC (32:1)	732.554	511.7	[M+H]⁺	C	1.6	0.076
PC (35:1)	774.6	513.9	[M+H]⁺	C	0.72	0.097
	774.601	540.3	[M+H]⁺	C	1.4	0.072
PC (32:0e)	720.59	519.5	[M+H]⁺	C	1.9	0.041
PE (18:2/22:6)	788.522	447.3	[M+H]⁺	B	0.78	0.088
	810.504	447.1	[M+Na]⁺	C	0.76	0.072
	786.509	446.2	[M-H]⁻	B	0.79	0.068
PE (19:0/18:2)	756.555	515.1	[M-H]⁻	B	2.11	0.091
PE (40:6)	792.554	492.9	[M+H]⁺	C	0.75	0.072
PS (38:3)	812.543	520.8	[M-H]⁻	C	1.98	0.069
SM (d34:0)	705.59	484.2	[M+H]⁺	C	2.03	0.047
SM (d36:0)	733.622	509.6	[M+H]⁺	C	0.44	0.041
SM (d36:1)	775.597	498.6	[M+HCOO]⁻	C	0.79	0.085
SM (d40:1)	787.669	544.6	[M+H]⁺	C	1.2	0.097
SM (d41:1)	801.685	555.2	[M+H]⁺	C	0.8	0.094
SM (d42:1)	815.7	563.9	[M+H]⁺	C	0.78	0.072
	859.692	563.6	[M+HCOO]⁻	C	0.84	0.057
SM (d43:1)	829.715	573.6	[M+H]⁺	C	0.65	0.077
SM (d43:2)	849.682	554.5	[M+Na]⁺	C	0.79	0.072
TG (16:0/16:0/22:6)	896.77	616.4	[M+NH₄]⁺	A	1.76	0.097
TG (16:0e/18:2/22:5)	908.807	630.9	[M+NH₄]⁺	B	1.74	0.041
