# Supplementary material for: Simultaneously discovering the fate and biochemical effects of pharmaceuticals through untargeted metabolomics
Source: Nat Commun. 2023 Aug 3;14:4653. doi: 10.1038/s41467-023-40333-7 (PMC10400635; doi:10.1038/s41467-023-40333-7)
Supplement: Supplementary file 9 — Supplementary Data 6 [file 41467_2023_40333_MOESM9_ESM.xlsx]

## Sheet: SupplementaryData6
Supplementary Data 6 Lipids (annotated to MSI level 2) significantly correlated to sunitinib in cardiac tissue of rats exposed to sunitinib. The m/z, retention time (RT) and ion form of features corresponding to each lipid species, the quality of lipid species annotation (LipidSearch Annotation Grade), and the Spearman’s correlation coefficient (ρ) (blue shading indicates positive correlation; re…
Lipid Species	m/z	RT (secs)	Ion Form	LipidSearch Annotation Grade	Sunitinib: Lipid ρ	Sunitinib: Lipid p-value
Cer (d18:2/20:0)	592.566	520.9	[M+H]⁺	B	-0.9	0.0374
Cer (d18:2/21:0)	606.582	531.6	[M+H]⁺	B	-0.9	0.0374
Cer (d18:2/22:0)	620.598	541.1	[M+H]⁺	B	-1	0.0001
Cer (d18:2/23:0)	634.613	550.5	[M+H]⁺	B	-0.9	0.0374
Cer (d18:2/24:1)	646.613	541	[M+H]⁺	B	-0.9	0.0374
Cer (d18:2/25:0)	662.645	566	[M+H]⁺	B	-0.9	0.0374
Cer (d42:2)	692.62	558.2	[M+HCOO]⁻	D	-1	0.0001
LPE (16:0)	454.293	152.6	[M+H]⁺	B	-0.9	0.0374
LPE (18:0)	480.31	236.6	[M-H]⁻	B	-0.9	0.0374
MePC (34:6)	786.504	467.9	[M+Na]⁺	C	0.9	0.0374
PC (14:0/20:4)	798.529	445.7	[M+HCOO]⁻	A	-0.9	0.0374
PC (18:0/20:4)	832.581	497.4	[M+Na]⁺	A	1	0.0001
PC (18:2/20:4)	828.55	453.7	[M+Na]⁺	A	0.9	0.0374
PC (33:1)	746.57	521.7	[M+H]⁺	C	-0.9	0.0374
PC (36:4)	804.55	460.2	[M+Na]⁺	C	0.9	0.0374
PC (40:10)	826.535	441.9	[M+H]⁺	C	-0.9	0.0374
PC (40:3)	840.647	534.5	[M+H]⁺	C	-0.9	0.0374
PC (40:4)	860.613	518.2	[M+Na]⁺	C	0.9	0.0374
PC (40:9)	828.554	422.3	[M+H]⁺	C	-0.9	0.0374
PC (42:5)	864.647	521.9	[M+H]⁺	C	-0.9	0.0374
PE (16:0/20:4)	738.509	476.5	[M-H]⁻	B	-0.9	0.0374
PE (16:1/18:2)	712.493	457.1	[M-H]⁻	B	-0.9	0.0374
PE (16:1/20:4)	738.506	451.8	[M+H]⁺	B	-1	0.0001
PE (18:0/16:0)	718.54	520.4	[M-H]⁻	B	-0.9	0.0374
PE (18:0/18:1)	744.556	521.4	[M-H]⁻	B	-1	0.0001
PE (18:0/20:4)	790.534	501.4	[M+Na]⁺	B	0.9	0.0374
PE (18:0/22:6)	814.534	493.6	[M+Na]⁺	B	0.9	0.0374
PE (18:2/22:6)	786.509	446.2	[M-H]⁻	B	-0.9	0.0374
PE (38:7)	760.493	444.8	[M-H]⁻	C	-0.9	0.0374
PE (40:5)	816.551	509.3	[M+Na]⁺	C	0.9	0.0374
PE (40:7)	812.519	470.6	[M+Na]⁺	C	0.9	0.0374
PE (18:0e)	482.324	236.8	[M+H]⁺	C	-0.9	0.0374
PE (16:0p/22:5)	750.543	490.9	[M+H]⁺	A	-0.9	0.0374
PE (16:1p/20:4)	722.511	470.5	[M+H]⁺	A	-1	0.0001
PE (18:0p/22:6)	776.559	503.8	[M+H]⁺	B	0.9	0.0374
PS (38:6)	806.496	462.5	[M-H]⁻	C	0.9	0.0374
PS (40:7e)	818.533	512.2	[M-H]⁻	C	1	0.0001
SM (d36:0)	733.622	509.6	[M+H]⁺	C	-0.9	0.0374
SM (d36:4)	725.557	472	[M+H]⁺	C	0.9	0.0374
SM (d39:2)	771.637	514.1	[M+H]⁺	C	-0.9	0.0374
SM (d40:1)	787.669	544.6	[M+H]⁺	C	-0.9	0.0374
SM (d40:2)	785.653	524.7	[M+H]⁺	C	-1	0.0001
SM (d40:4)	781.622	522.5	[M+H]⁺	C	0.9	0.0374
SM (d42:1)	815.7	563.9	[M+H]⁺	C	-0.9	0.0374
SM (d42:2)	813.684	545.1	[M+H]⁺	C	-0.9	0.0374
SM (d42:3)	811.667	524.9	[M+H]⁺	C	-1	0.0001
SM (d43:2)	827.7	554.4	[M+H]⁺	C	-0.9	0.0374
SM (d44:2)	841.716	563.4	[M+H]⁺	C	-0.9	0.0374
SPH (d18:1)	300.29	113.6	[M+H]⁺	C	-1	0.0001
TG (15:0/16:0/16:0)	810.754	628.5	[M+NH₄]⁺	A	1	0.0001
TG (16:0/16:0/17:0)	838.785	638.3	[M+NH₄]⁺	A	0.9	0.0374
TG (16:0/16:0/18:2)	853.725	624	[M+Na]⁺	A	0.9	0.0374
TG (16:0/18:2/18:2)	872.77	614.8	[M+NH₄]⁺	A	0.9	0.0374
TG (16:0/22:1/22:5)	963.835	653.8	[M+H]⁺	A	0.9	0.0374
TG (17:0/18:2/18:2)	886.786	620	[M+NH₄]⁺	B	0.9	0.0374
TG (18:0/20:0/20:4)	956.862	644.5	[M+NH₄]⁺	A	0.9	0.0374
TG (18:1/18:1/18:2)	900.801	625.4	[M+NH₄]⁺	A	1	0.0001
TG (18:1/18:2/18:2)	898.785	615.4	[M+NH₄]⁺	A	0.9	0.0374
TG (18:1/18:2/23:0)	972.895	658.8	[M+NH₄]⁺	A	0.9	0.0374
TG (18:1/18:2/24:0)	986.911	663	[M+NH₄]⁺	A	0.9	0.0374
TG (18:1/18:2/24:1)	984.895	653.9	[M+NH₄]⁺	B	0.9	0.0374
TG (18:1/20:5/24:0)	991.866	663.3	[M+H]⁺	A	0.9	0.0374
TG (18:2/18:2/21:0)	942.847	640.1	[M+NH₄]⁺	A	0.9	0.0374
TG (19:1/18:1/18:3)	895.772	639.3	[M+H]⁺	A	0.9	0.0374
TG (24:1/18:2/18:2)	982.879	645.1	[M+NH₄]⁺	A	0.9	0.0374
TG (26:1/18:1/18:1)	1014.94	672	[M+NH₄]⁺	A	0.9	0.0374
TG (55:4)	914.816	630.3	[M+NH₄]⁺	D	1	0.0001
TG (56:8e)	906.791	621.3	[M+NH₄]⁺	C	0.9	0.0374
