# Supplementary material for: Simultaneously discovering the fate and biochemical effects of pharmaceuticals through untargeted metabolomics
Source: Nat Commun. 2023 Aug 3;14:4653. doi: 10.1038/s41467-023-40333-7 (PMC10400635; doi:10.1038/s41467-023-40333-7)
Supplement: Supplementary file 10 — Supplementary Data 7 [file 41467_2023_40333_MOESM10_ESM.xlsx]

## Sheet: SupplementaryData7
Supplementary Data 7 Polar metabolites and lipids (annotated to MSI level 2) found to be significantly altered in plasma of rats exposed to KU60648 compared to biological controls. The m/z, retention time (RT) and ion form of features corresponding to each polar metabolite or lipid species, the quality of lipid species annotation (LipidSearch Annotation Grade), where applicable, and the ratio of …
Polar metabolite / lipid species	m/z	rt (secs)	Ion Form	LipidSearch Annotation Grade	Time point (day)	Ratio (Exposed/Control)	q-value
(±)9-HpODE	293.212	30.9	[M-H-H2O]-	N/A	2	1.88	0.0426
					4	3.7	0.0156
1-Linoleoyl glycerol	377.267	30.5	[M+Na]+	N/A	4	6.44	0.0125
16-Hydroxyhexadecanoic acid	271.228	35.9	[M-H]-	N/A	4	1.87	0.0146
	385.221	35.9	[M-H+TFA]-	N/A	4	1.59	0.0331
2-Amino-3-methoxybenzoic acid	150.055	64.4	[M+H-H2O]+	N/A	2	0.53	0.004
					4	0.7	0.0689
	168.065	63.8	[M+H]+	N/A	2	0.48	0.0157
					4	0.44	0.0039
3,4-Dihydroxybenzenesulfonic acid	188.986	26.7	[M-H]-	N/A	4	0.16	0
4,4'-dimethoxy[1,1'-biphenyl]-2-carbonitrile	240.102	312.2	[M+H]+	N/A	1	0.39	0.0814
					2	0.41	0.0193
					4	0.3	0.0001
5-Methylcytosine	109.04	226.5	[M+H-NH3]+	N/A	2	1.65	0.0109
	126.066	226.4	[M+H]+	N/A	2	1.55	0.0243
9-Oxo-10(E),12(E)-octadecadienoic acid || 13(S)-HOTrE || 9-Oxo-ODE || 13(S)-HOTrE || (±)13-HpODE	277.216	30.4	[M+H-H2O]+	N/A	2	1.48	0.0723
					4	1.79	0.0166
Acetyl-L-carnitine	204.123	422.8	[M+H]+	N/A	2	0.69	0.0466
					4	0.64	0.0008
	226.105	421.3	[M+Na]+	N/A	4	0.77	0.0589
	429.221	421.7	[2M+Na]+	N/A	2	0.38	0.0093
					4	0.41	0.001
Adenosine	268.104	122.4	[M+H]+	N/A	4	3.98	0.0057
Bis(4-ethylbenzylidene)sorbitol	397.201	30.9	[M+H-H2O]+	N/A	2	1.92	0.0536
	415.212	31.1	[M+H]+	N/A	2	1.71	0.0596
	432.238	31.3	[M+NH4]+	N/A	2	1.72	0.0469
	846.442	31.2	[2M+NH4]+	N/A	2	2.54	0.0428
	437.193	31	[M+Na]+	N/A	2	2.49	0.0338
					4	2.67	0.0389
Choline	104.107	304.7	[M+H]+	N/A	2	1.83	0.0036
					4	1.75	0.0162
cis-4-Hydroxy-D-proline	132.066	446.2	[M+H]+	N/A	2	0.42	0.0099
					4	0.33	0
	154.048	446.3	[M+Na]+	N/A	2	0.42	0.0078
					4	0.27	0.0003
Creatine	112.052	442.4	[M-H-H2O]-	N/A	4	2.84	0.0005
	130.062	442.3	[M-H]-	N/A	4	3.12	0.0006
	166.039	442.4	[M+Cl]-	N/A	4	2.41	0
	176.068	442.4	[M+FA-H]-	N/A	4	3.4	0.0006
	261.132	442.3	[2M-H]-	N/A	4	4.25	0.0005
	307.137	442.4	[2M+FA-H]-	N/A	4	4.66	0.0004
Cytosine	112.05	239.1	[M+H]+	N/A	2	1.14	0.0373
					4	1.11	0.0828
	95.024	239.4	[M+H-NH3]+	N/A	4	1.66	0.0469
D-Carnitine	162.112	453.4	[M+H]+	N/A	1	0.43	0.0502
					2	0.21	0.0013
					4	0.27	0
	144.102	472.2	[M+H-H2O]+	N/A	2	0.52	0.0542
	184.094	453.5	[M+Na]+	N/A	2	0.28	0.0041
					4	0.28	0
Decanoylcarnitine	316.248	276.5	[M+H]+	N/A	4	2.03	0.0183
Deoxycytidine	228.098	239.1	[M+H]+	N/A	2	1.14	0.0681
					4	1.07	0.0784
	455.188	239.2	[2M+H]+	N/A	2	1.25	0.05
					4	1.21	0.0319
	250.08	241.1	[M+Na]+	N/A	4	1.22	0.0295
	477.17	239.3	[2M+Na]+	N/A	4	1.43	0.0182
	493.145	239.3	[2M+K]+	N/A	4	1.5	0.0068
Dihydroxybenzoate	135.009	28.2	[M-H-H2O]-	N/A	4	0.1	0
	153.019	28.2	[M-H]-	N/A	4	0.15	0
DL-Arginine	157.108	523.9	[M+H-H2O]+	N/A	2	0.17	0.0014
					4	0.15	0.0004
	158.093	523.8	[M+H-NH3]+	N/A	2	0.23	0.0002
					4	0.27	0.0005
	175.119	523.8	[M+H]+	N/A	2	0.21	0.0002
					4	0.15	0.0003
	197.101	523.9	[M+Na]+	N/A	2	0.37	0.0017
					4	0.25	0
	213.075	524	[M+K]+	N/A	2	0.33	0.0011
					4	0.3	0.0001
	349.231	523.8	[2M+H]+	N/A	2	0.07	0.0033
					4	0.11	0.0007
	371.213	523.9	[2M+Na]+	N/A	2	0.1	0.0015
					4	0.09	0.0003
DL-Glutamine	129.066	466.7	[M+H-H2O]+	N/A	4	0.43	0.0066
DL-Lysine	130.086	534.3	[M+H-NH3]+	N/A	2	0.61	0.0211
	147.113	534.4	[M+H]+	N/A	2	0.57	0.0192
	169.095	534.4	[M+Na]+	N/A	2	0.45	0.0322
	293.219	534.3	[2M+H]+	N/A	2	0.24	0.0413
					4	0.48	0.0461
	315.2	534.3	[2M+Na]+	N/A	2	0.28	0.0237
					4	0.57	0.0716
DL-Serine	106.05	468	[M+H]+	N/A	4	0.7	0.0023
	88.0393	468.2	[M+H-H2O]+	N/A	4	0.71	0.0139
DL-Tryptophan	188.071	341.3	[M+H-NH3]+	N/A	4	0.43	0.0009
	203.083	341.6	[M-H]-	N/A	2	0.58	0.0575
					4	0.34	0.0009
	205.097	341.3	[M+H]+	N/A	4	0.44	0.0009
	227.079	341.3	[M+Na]+	N/A	4	0.37	0.0091
	243.053	341.3	[M+K]+	N/A	4	0.41	0.0203
	246.124	341.3	[M+ACN+H]+	N/A	4	0.51	0.0104
	249.088	341.7	[M+FA-H]-	N/A	2	0.58	0.0426
					4	0.34	0.0011
	407.173	341.6	[2M-H]-	N/A	2	0.43	0.0375
					4	0.23	0.0005
	409.187	341.3	[2M+H]+	N/A	4	0.17	0.0001
	431.169	341.4	[2M+Na]+	N/A	4	0.34	0.0101
DL-α-Aminocaprylic acid	160.133	420.9	[M+H]+	N/A	4	0.29	0.001
	182.115	420.5	[M+Na]+	N/A	4	0.37	0.0069
Glycerophospho-N-palmitoyl ethanolamine	454.293	309.1	[M+H]+	N/A	2	1.38	0.0346
	907.576	309.1	[2M+H]+	N/A	2	1.66	0.0573
Glycerophosphocholine	258.11	509.6	[M+H]+	N/A	2	1.5	0.0494
	280.092	509.4	[M+Na]+	N/A	2	1.53	0.0382
	296.066	509.5	[M+K]+	N/A	2	1.8	0.0567
Hexanoylcarnitine	260.186	310	[M+H]+	N/A	2	0.67	0.0422
					4	1.37	0.0602
Hippuric acid	180.065	78.2	[M+H]+	N/A	4	0.28	0.0004
	202.048	78.1	[M+Na]+	N/A	4	0.29	0.0026
5-Hydroxyindole || 4-Hydroxyindole || 2-Oxindole	197.069	31.9	[M+ACN+Na]+	N/A	4	1.59	0.0032
Indole-3-acrylic acid	186.056	33.9	[M-H]-	N/A	4	0.15	0
	300.049	33.9	[M-H+TFA]-	N/A	4	0.16	0
L-Alanine methyl ester || 2-Aminoisobutyric acid || N,N-Dimethylglycine	104.071	422.2	[M+H]+	N/A	2	0.62	0.0338
L-Citrulline	158.093	478.3	[M+H-H2O]+	N/A	2	0.52	0.0241
					4	0.42	0.0002
	159.077	478.5	[M+H-NH3]+	N/A	2	0.53	0.0109
					4	0.36	0.0008
	176.103	478.5	[M+H]+	N/A	2	0.52	0.0117
					4	0.36	0.0009
	198.085	478.6	[M+Na]+	N/A	2	0.52	0.0047
					4	0.33	0.0003
	214.059	478.7	[M+K]+	N/A	2	0.4	0.0042
					4	0.26	0.0008
	351.199	478.4	[2M+H]+	N/A	2	0.22	0.022
					4	0.09	0.0138
	373.181	478.5	[2M+Na]+	N/A	2	0.23	0.0101
					4	0.09	0.0056
L-Histidine	156.077	561.3	[M+H]+	N/A	2	0.79	0.0609
L-Isoleucine	132.102	379.6	[M+H]+	N/A	1	0.67	0.0534
					2	0.73	0.0374
L-Phenylalanine	148.075	348.8	[M+H-H2O]+	N/A	1	0.67	0.0626
	207.113	348.8	[M+ACN+H]+	N/A	1	0.51	0.0642
					2	0.66	0.0155
	149.06	348.7	[M+H-NH3]+	N/A	2	0.8	0.0994
L-Threonine || DL-Homoserine	102.055	452.3	[M+H-H2O]+	N/A	2	0.76	0.0956
					4	0.79	0.0092
	103.039	453.5	[M+H-NH3]+	N/A	1	0.38	0.0502
					2	0.18	0.0012
					4	0.23	0
	120.066	452.3	[M+H]+	N/A	2	0.72	0.0339
					4	0.76	0.0072
Linoleic Acid	279.233	29.9	[M-H]-	N/A	2	1.97	0.0192
					4	5.58	0.0019
	325.238	30.1	[M+FA-H]-	N/A	2	2.11	0.0165
					4	8.8	0.0021
	559.474	29.9	[2M-H]-	N/A	4	1.98	0.0034
Pro-Leu-Lys	357.25	566.1	[M+H]+	N/A	4	5.12	0.027
Methanesulfonic acid	94.9806	68.5	[M-H]-	N/A	2	5.62	0.0167
					4	8.29	0.0187
	130.957	76.3	[M+Cl]-	N/A	4	1.41	0.0591
	155.002	66.5	[M-H+HAc]-	N/A	4	12.85	0.065
Methyl adenosine	282.12	388	[M+H]+	N/A	4	2.74	0.0041
Methyl indole-3-acetate	172.076	32.7	[M+H-H2O]+	N/A	4	0.55	0.0004
	190.086	32.7	[M+H]+	N/A	4	0.1	0
Methyl isonicotinate	138.055	417.2	[M+H]+	N/A	4	0.17	0
	160.037	417.6	[M+Na]+	N/A	4	0.15	0
Methylguanine	166.072	182.4	[M+H]+	N/A	4	1.97	0.0613
Methylhistidine	170.093	552.7	[M+H]+	N/A	4	2.16	0.0084
N-(2-hydroxyphenyl)acetamide	193.097	36.2	[M+ACN+H]+	N/A	2	5.98	0.096
N-Acetyl-L-carnosine	269.125	467.4	[M+H]+	N/A	4	1.67	0.0301
	291.106	467.8	[M+Na]+	N/A	4	1.89	0.016
N-Acetylalanine	130.051	444.5	[M-H]-	N/A	2	0.46	0.0083
					4	0.67	0.0051
N-Acetylhistamine	154.097	304.1	[M+H]+	N/A	4	3.8	0.006
N-Methyl-2-pyrrolidone	199.144	42.9	[2M+H]+	N/A	2	0.45	0.0039
Palmitoyl sphingomyelin	703.574	309.8	[M+H]+	N/A	4	1.28	0.0051
	725.556	309.9	[M+Na]+	N/A	4	1.62	0.0004
Palmitoylcarnitine	400.342	252.4	[M+H]+	N/A	2	9.68	0.0567
					4	15.39	0.0064
Phenylacetylglycine	194.081	75.8	[M+H]+	N/A	4	4.61	0.0171
	216.063	76.4	[M+Na]+	N/A	4	6.8	0.0327
Proline	98.0601	43	[M+H-H2O]+	N/A	4	1.37	0.0703
Prolylleucine	229.155	474	[M+H]+	N/A	4	1.54	0.0603
Pyroglutamic acid	259.093	479.3	[2M+H]+	N/A	4	1.88	0.0743
Salicylic acid	137.024	38.1	[M-H]-	N/A	2	0.35	0.0791
					4	0.63	0.0234
Taurine	124.007	420.2	[M-H]-	N/A	4	2.04	0.0536
Thiamine	265.112	384.1	[M+H]+	N/A	2	2.07	0.0222
					4	1.79	0.0008
AcCa (12:0)	344.28	67.9	[M+H]+	A	2	2.6	0.0261
					4	3.12	0.0049
AcCa (14:0)	372.311	99	[M+H]+	A	2	10.44	0.0231
					4	14.27	0.0028
AcCa (14:1)	370.296	77.1	[M+H]+	A	1	1.68	0.0911
					2	5.13	0.011
					4	8.02	0.0017
AcCa (16:0)	400.342	155.9	[M+H]+	A	2	7.8	0.0321
					4	12.94	0.0035
AcCa (16:1)	398.327	108.5	[M+H]+	A	2	12.42	0.0236
					4	23.6	0.0032
AcCa (18:0)	428.374	237	[M+H]+	A	2	3.03	0.0147
					4	8.79	0.0018
AcCa (18:1)	426.358	170.1	[M+H]+	A	2	9.01	0.0124
					4	16.81	0.0023
AcCa (18:2)	424.342	122.6	[M+H]+	A	2	11.18	0.0236
					4	25.6	0.0012
AcCa (20:4)	448.343	116.6	[M+H]+	A	2	4.55	0.0443
					4	7.66	0.0012
Cer (d18:1/16:0)	538.52	496.7	[M+H]+	B	2	1.66	0.0235
					4	5.13	0.0007
Cer (d18:1/22:0)	622.614	558.1	[M+H]+	B	2	2.16	0.0056
					4	5.72	0
Cer (d40:1)	666.605	550.2	[M+HCOO]-	C	2	1.94	0.0092
					4	4.96	0
Cer (d18:1/23:0)	636.63	566.5	[M+H]+	B	2	1.79	0.0028
					4	3.75	0
Cer (d18:1/24:0)	650.645	574.5	[M+H]+	B	2	1.68	0.0022
					4	3.16	0.0001
Cer (d42:1)	694.637	565.9	[M+HCOO]-	C	2	1.45	0.016
					4	2.55	0
Cer (d18:1/24:1)	648.63	558.1	[M+H]+	B	2	1.8	0.0006
					4	4.23	0
Cer (d42:2)	692.621	550.1	[M+HCOO]-	C	2	1.63	0.0033
					4	3.76	0
Cer (d18:1/24:2)	646.614	541.4	[M+H]+	B	2	1.83	0.0005
					4	5.56	0
Cer (d18:1/25:0)	664.661	580.4	[M+H]+	B	2	1.49	0.0108
					4	2.79	0.0003
ChE (18:1)	668.634	634.2	[M+NH4]+	B	1	2.86	0.0685
					2	5.32	0.0007
					4	3.04	0.0036
ChE (18:2)	666.619	622.4	[M+NH4]+	B	2	1.55	0.0752
					4	1.32	0.0134
ChE (18:3)	664.603	611.7	[M+NH4]+	B	2	2.36	0.0048
ChE (20:4)	673.591	615.7	[M+H]+	B	2	2.98	0.0055
					4	2.09	0.0001
	690.618	615.7	[M+NH4]+	B	2	3.35	0.0026
					4	2.37	0.0001
ChE (22:6)	714.618	608.4	[M+NH4]+	B	2	2.92	0.008
					4	2.21	0.0025
CmE (20:4)	704.634	620.8	[M+NH4]+	A	2	2.22	0.0274
					4	1.41	0.0369
DG (16:0/18:1)	612.557	533.1	[M+NH4]+	B	2	0.31	0.0501
					4	0.39	0.0035
DG (16:1/18:1)	610.54	515.4	[M+NH4]+	B	2	0.37	0.048
					4	0.48	0.0416
DG (16:1/18:2)	608.525	495.4	[M+NH4]+	B	2	0.27	0.0419
DG (18:1/18:1)	638.572	534.5	[M+NH4]+	B	2	0.28	0.0428
					4	0.52	0.0592
DG (18:1/18:2)	636.556	517.3	[M+NH4]+	B	2	0.35	0.0304
DG (18:2/18:2)	634.541	498.6	[M+NH4]+	B	2	0.31	0.0264
DG (18:1/20:4)	660.555	511.2	[M+NH4]+	B	2	1.73	0.0746
					4	2.04	0.0193
DG (38:6)	658.54	492.6	[M+NH4]+	C	2	2.35	0.0426
					4	4.78	0.004
LPC (14:0)	468.309	98.2	[M+H]+	B	2	0.7	0.0425
					4	0.46	0
	490.291	98.1	[M+Na]+	B	2	0.7	0.0577
					4	0.48	0
LPC (15:0)	482.324	121	[M+H]+	B	2	0.71	0.0185
					4	0.31	0
LPC (16:0)	496.34	139	[M+H]+	B	4	0.64	0.0046
	496.34	152.7	[M+H]+	B	4	0.73	0.0121
	518.322	153	[M+Na]+	B	4	0.79	0.0045
	540.331	136.8	[M+HCOO]-	A	2	1.24	0.0936
					4	0.71	0.0095
	540.331	150.1	[M+HCOO]-	A	4	0.7	0.0045
LPC (16:0e)	482.361	189.2	[M+H]+	B	2	1.24	0.0869
					4	0.67	0.0052
LPC (16:1)	494.325	107.4	[M+H]+	B	2	0.6	0.0739
					4	0.28	0.001
	538.316	105.9	[M+HCOO]-	A	2	0.7	0.0974
					4	0.28	0.0009
LPC (17:0)	510.356	193.8	[M+H]+	B	4	0.46	0.0001
LPC (17:1)	508.341	133.9	[M+H]+	B	2	0.48	0.0078
					4	0.18	0
LPC (18:0)	524.372	235.9	[M+H]+	B	2	1.37	0.0152
					4	1.2	0.0867
	524.372	219.1	[M+H]+	B	2	1.34	0.0111
	524.372	261.1	[M+H]+	B	2	1.23	0.0243
	546.353	238.3	[M+Na]+	B	2	1.18	0.0248
					4	1.54	0
	568.363	216.6	[M+HCOO]-	A	2	1.29	0.0933
	568.363	233.1	[M+HCOO]-	A	2	1.31	0.0725
LPC (18:1)	522.356	152.4	[M+H]+	B	2	0.72	0.0372
					4	0.48	0
	522.356	167.9	[M+H]+	B	2	0.75	0.0761
					4	0.42	0
	566.347	165.4	[M+HCOO]-	A	4	0.43	0
LPC (18:1e)	508.377	205.1	[M+H]+	B	2	1.39	0.0258
					4	0.69	0.0138
LPC (18:2)	520.34	110.1	[M+H]+	B	2	0.54	0.0056
					4	0.45	0.0004
	520.34	121	[M+H]+	B	2	0.64	0.0378
					4	0.43	0
	564.331	119.2	[M+HCOO]-	A	2	0.71	0.0319
					4	0.42	0
LPC (18:3)	518.325	97	[M+H]+	B	2	0.56	0.023
					4	0.24	0
LPC (19:0)	538.388	266.4	[M+H]+	B	4	0.62	0.0296
LPC (19:1)	536.372	208.8	[M+H]+	B	2	0.71	0.0982
					4	0.39	0
LPC (20:1)	550.387	249.5	[M+H]+	B	4	0.55	0.0159
LPC (20:2)	548.372	188.1	[M+H]+	B	2	0.41	0.0024
					4	0.2	0
LPC (20:3)	546.356	158.6	[M+H]+	B	2	0.5	0.0565
	546.356	141	[M+H]+	B	2	0.3	0.0062
					4	0.07	0
	546.356	128.6	[M+H]+	B	2	0.39	0.0081
LPC (20:4)	544.34	115.5	[M+H]+	B	4	0.58	0.0483
	566.322	115.5	[M+Na]+	B	4	0.66	0.0587
LPC (22:0)	580.434	376.2	[M+H]+	B	4	1.54	0.002
LPC (22:3)	574.385	314.3	[M+H]+	B	1	2.08	0.0873
					2	2.8	0.0089
					4	6.54	0.0004
LPC (22:4)	572.371	166.2	[M+H]+	B	2	0.35	0.0029
					4	0.16	0
LPC (22:5)	570.356	124	[M+H]+	B	2	0.4	0.0023
					4	0.21	0
	592.337	124.4	[M+Na]+	B	2	0.44	0.004
					4	0.2	0
LPC (22:6)	568.34	108.2	[M+H]+	B	2	0.61	0.0721
					4	0.41	0.0008
	590.322	108.2	[M+Na]+	B	2	0.63	0.0611
					4	0.39	0.0015
LPC (24:0)	608.466	425	[M+H]+	B	4	1.63	0
LPE (16:0)	454.293	151.1	[M+H]+	B	2	1.31	0.0231
LPE (18:0)	482.324	234.3	[M+H]+	B	2	1.62	0.0104
					4	2.07	0.0009
MePC (31:1)	754.535	480.5	[M+Na]+	C	2	0.49	0.0212
					4	0.12	0.0003
PC (16:0/16:0)	778.562	499.3	[M+HCOO]-	A	4	1.42	0.0264
PC (16:0/16:1)	776.546	474.9	[M+HCOO]-	A	2	0.54	0.0712
					4	0.51	0.0108
PC (16:0/18:2)	802.562	479	[M+HCOO]-	A	2	0.85	0.0135
					4	1.1	0.0794
PC (16:0/20:4)	826.562	472.7	[M+HCOO]-	A	4	1.25	0.013
PC (16:0/22:6)	850.562	464.1	[M+HCOO]-	B	4	1.43	0.005
PC (17:0/18:2)	816.577	493.4	[M+HCOO]-	A	2	0.48	0.004
					4	0.61	0.0001
PC (18:0/18:1)	832.609	524.9	[M+HCOO]-	A	4	2.28	0.0168
PC (18:0/18:2)	830.593	504.6	[M+HCOO]-	A	2	0.87	0.0854
					4	1.45	0.0024
PC (18:0/20:3)	856.608	512.5	[M+HCOO]-	A	2	0.74	0.0281
					4	0.41	0.0014
PC (18:0/20:4)	832.582	503.3	[M+Na]+	B	4	0.53	0.0278
	854.593	498.1	[M+HCOO]-	A	2	1.5	0.0124
					4	2.21	0
PC (18:0/22:6)	878.593	490.5	[M+HCOO]-	B	2	1.49	0.0318
					4	2.27	0.0002
PC (30:0)	706.538	478.5	[M+H]+	C	2	0.56	0.0039
					4	0.67	0.0215
PC (30:1)	704.523	451.2	[M+H]+	C	2	0.35	0.0402
					4	0.47	0.0156
PC (31:0)	720.554	492.7	[M+H]+	C	2	0.69	0.0076
					4	0.82	0.0324
PC (31:1)	718.538	466.6	[M+H]+	C	2	0.38	0.01
					4	0.29	0.0001
PC (32:0e)	720.591	527.4	[M+H]+	C	2	1.55	0.0236
					4	2.61	0.0012
PC (32:1)	732.554	480.3	[M+H]+	C	2	0.57	0.0549
					4	0.47	0.0095
PC (32:1e)	718.575	521.6	[M+H]+	C	4	1.87	0.0001
PC (32:2)	730.538	456.9	[M+H]+	C	2	0.61	0.0032
					4	1.28	0.0879
	752.52	456.8	[M+Na]+	C	2	0.63	0.0024
					4	1.27	0.0657
PC (33:0)	748.586	517.8	[M+H]+	C	2	0.74	0.0058
					4	0.76	0.0059
PC (33:1)	746.569	494.5	[M+H]+	C	2	0.48	0.0026
					4	0.41	0.0003
PC (33:2)	744.554	472	[M+H]+	C	2	0.52	0.0023
					4	0.54	0.0005
PC (34:0)	762.601	530.9	[M+H]+	C	2	3.14	0.0225
					4	4.06	0
PC (34:1e)	746.606	527.7	[M+H]+	C	2	1.51	0.0145
					4	2.16	0
PC (34:3)	756.554	459.9	[M+H]+	C	4	1.81	0.0177
	778.536	459.5	[M+Na]+	C	4	1.68	0.0216
PC (34:3e)	742.574	500.1	[M+H]+	C	4	1.21	0.0989
PC (34:4)	754.538	449.5	[M+H]+	C	2	0.71	0.0161
PC (35:1)	774.601	519.7	[M+H]+	C	2	0.74	0.01
PC (35:2)	772.585	498.8	[M+H]+	C	2	0.53	0.0034
					4	0.65	0.0006
PC (36:0)	790.632	552.9	[M+H]+	C	2	2.29	0.0149
					4	2.71	0.0001
PC (36:2)	786.601	510.7	[M+H]+	C	4	1.4	0.0038
PC (36:2e)	772.622	530.2	[M+H]+	C	2	1.47	0.017
					4	2.11	0
PC (36:3)	784.583	531.1	[M+H]+	C	4	1.33	0.0002
PC (36:4e)	768.59	498.4	[M+H]+	C	2	1.42	0.0578
					4	1.28	0.0084
PC (36:5e)	766.575	492.7	[M+H]+	C	2	1.85	0.0067
					4	2.81	0
PC (36:7)	776.52	449.2	[M+H]+	C	2	0.7	0.0064
PC (37:1)	802.633	542.1	[M+H]+	C	2	0.81	0.0708
PC (37:2)	800.617	523.4	[M+H]+	C	2	0.61	0.0118
					4	0.75	0.0033
PC (37:4)	796.585	492.2	[M+H]+	C	4	1.54	0.0032
PC (37:6)	792.554	455.3	[M+H]+	C	2	0.83	0.05
PC (38:1)	816.648	552.9	[M+H]+	C	4	1.95	0.0039
PC (38:3)	812.616	518.3	[M+H]+	C	4	0.41	0.001
PC (38:4)	810.599	531.7	[M+H]+	C	2	3.15	0.0868
					4	2.39	0.0154
	810.601	503.8	[M+H]+	C	2	1.56	0.0376
					4	1.93	0
PC (38:4e)	796.621	523.9	[M+H]+	C	2	1.6	0.0132
					4	1.65	0
PC (38:5e)	794.605	499.1	[M+H]+	C	2	1.58	0.0066
					4	1.29	0.0022
	794.606	518.6	[M+H]+	C	2	1.5	0.0422
					4	1.99	0
	816.588	499.1	[M+Na]+	C	2	1.29	0.0945
					4	0.76	0.0082
PC (38:6)	806.569	469.3	[M+H]+	C	2	1.31	0.031
					4	1.52	0.0028
PC (39:4)	824.615	516.2	[M+H]+	C	4	1.39	0.0241
PC (40:2)	842.663	557.9	[M+H]+	C	2	0.57	0.0015
					4	0.6	0
PC (40:6)	834.6	481.3	[M+H]+	C	4	0.77	0.0164
	834.601	496.1	[M+H]+	C	2	1.72	0.03
					4	2.38	0
	856.582	496.4	[M+Na]+	C	2	1.48	0.0441
					4	1.47	0.0004
PC (40:7)	854.567	471.5	[M+Na]+	C	2	0.75	0.0892
PC (40:8)	830.57	448.9	[M+H]+	C	2	1.43	0.0301
PC (42:10)	854.57	439.8	[M+H]+	C	4	0.81	0.0794
PC (42:2)	870.694	578.8	[M+H]+	C	2	0.55	0.0036
					4	0.33	0
PC (42:3)	868.679	557.5	[M+H]+	C	2	0.54	0.0042
					4	0.4	0
PC (42:4)	866.663	550.2	[M+H]+	C	4	1.59	0
PC (42:5)	864.647	528.5	[M+H]+	C	4	1.34	0.0012
PE (16:0/18:2)	714.509	476.6	[M-H]-	B	2	0.44	0.062
PE (16:0/20:4)	738.509	471.6	[M-H]-	B	2	0.46	0.0396
	740.523	476.9	[M+H]+	B	2	0.44	0.0178
PE (16:0p/20:4)	724.527	489.6	[M+H]+	B	2	2.28	0.006
					4	6.75	0.0014
PE (16:1e/22:6)	748.528	480.4	[M+H]+	B	2	1.76	0.0121
					4	3.23	0
PE (18:0/18:2)	742.54	499.5	[M-H]-	B	2	0.29	0.0591
PE (18:0/20:4)	766.54	495	[M-H]-	B	2	0.57	0.0404
					4	1.61	0.0391
PE (18:1p/20:4)	750.544	490.7	[M+H]+	A	2	2.06	0.0036
					4	5.2	0.0005
PE (18:2e)	478.293	119.9	[M+H]+	C	4	1.3	0.0099
PE (20:0p/20:4)	780.591	533.1	[M+H]+	A	4	1.54	0.0079
PE (20:4e)	502.293	115	[M+H]+	C	2	1.51	0.005
					4	2.37	0.0001
PE (34:2)	716.523	482.1	[M+H]+	C	2	0.47	0.0254
PE (38:5)	766.536	471.7	[M+H]+	C	2	0.47	0.0186
					4	0.5	0.0126
PE (38:5e)	752.559	512.6	[M+H]+	C	2	1.79	0.0555
					4	4	0.0031
PE (38:6)	764.523	468	[M+H]+	C	2	0.62	0.0426
					4	2.24	0.0082
PG (46:2)	915.705	556.1	[M+H]+	C	1	0.13	0.0304
PI (16:0/18:2)	833.52	448.4	[M-H]-	A	2	1.34	0.0299
					4	1.45	0.0005
PI (16:0/20:4)	857.52	443.6	[M-H]-	A	2	1.23	0.0883
	859.534	448.7	[M+H]+	B	2	1.28	0.0388
					4	1.24	0.0127
	876.56	448.6	[M+NH4]+	B	2	1.26	0.0151
					4	1.25	0.0099
PI (16:0/22:5)	902.575	450.4	[M+NH4]+	B	4	1.49	0.0007
PI (18:0/18:2)	861.551	473.4	[M-H]-	A	4	2.74	0.0011
PI (18:0/20:4)	885.551	469.1	[M-H]-	A	2	1.52	0.0129
					4	1.8	0
	887.564	474.9	[M+H]+	B	2	1.73	0.0235
					4	1.87	0
	904.591	474.8	[M+NH4]+	B	2	1.66	0.0203
					4	1.82	0
PI (18:0/22:5)	930.606	474.5	[M+NH4]+	B	2	1.68	0.0249
					4	1.56	0.0014
PI (18:0/22:6)	928.591	466.7	[M+NH4]+	B	2	2.24	0.0164
					4	2.38	0.0005
PI (36:2)	880.59	479.3	[M+NH4]+	C	2	1.36	0.0561
					4	2.26	0.0017
SiE (18:2)	694.65	632.4	[M+NH4]+	B	2	1.75	0.0513
SiE (20:4)	718.649	626.1	[M+NH4]+	B	2	3.7	0.0136
					4	2.01	0.0266
SiE (22:6)	742.65	619	[M+NH4]+	B	2	2.05	0.0468
SM (d32:1)	675.544	444.4	[M+H]+	C	4	4.36	0.0034
SM (d33:1)	689.559	461.7	[M+H]+	C	4	2.33	0
SM (d34:0)	705.59	488.2	[M+H]+	C	4	3.68	0.0014
SM (d34:1)	703.575	476.1	[M+H]+	C	2	1.38	0.0802
					4	2.45	0
	747.567	471.4	[M+HCOO]-	C	4	2.28	0
SM (d34:2)	701.559	447.1	[M+H]+	C	2	1.39	0.0227
					4	2.69	0
SM (d34:4)	697.526	444.5	[M+H]+	C	4	6.15	0.0033
SM (d35:1)	717.591	491.1	[M+H]+	C	2	1.81	0.0196
					4	3.22	0.0001
SM (d36:1)	731.606	504.1	[M+H]+	C	2	2.28	0.0243
					4	4.86	0.0001
SM (d36:2)	729.59	478.8	[M+H]+	C	2	1.95	0.0251
					4	3.68	0.0001
SM (d38:1)	759.638	529.4	[M+H]+	C	2	2.41	0.01
					4	4.64	0
SM (d40:1)	787.669	551	[M+H]+	C	2	1.65	0.0163
					4	1.9	0
	831.661	543.9	[M+HCOO]-	C	2	1.36	0.0628
					4	1.68	0
SM (d40:2)	785.654	529.8	[M+H]+	C	2	1.55	0.0031
					4	2.01	0.0017
SM (d41:1)	801.685	562.2	[M+H]+	C	2	1.4	0.0475
					4	1.52	0
	845.677	554.9	[M+HCOO]-	C	4	1.31	0.0001
SM (d41:2)	799.67	542.3	[M+H]+	C	2	1.25	0.0565
					4	1.35	0.0013
SM (d42:1)	815.701	571.5	[M+H]+	C	2	1.3	0.0521
					4	1.4	0
	859.692	563.7	[M+HCOO]-	C	4	1.19	0.0048
SM (d42:2)	813.685	550.7	[M+H]+	C	2	1.39	0.0186
					4	1.63	0
	857.677	543.7	[M+HCOO]-	C	4	1.43	0
SM (d42:3)	811.669	530.8	[M+H]+	C	2	1.35	0.0201
					4	1.83	0.0001
	855.661	524.3	[M+HCOO]-	C	4	1.59	0.0001
SM (d42:4)	809.651	508.2	[M+H]+	C	2	1.32	0.082
					4	1.35	0.0385
	809.651	551	[M+H]+	C	2	1.57	0.037
					4	1.59	0.0001
SM (d42:5)	807.636	529.7	[M+H]+	C	2	1.46	0.0157
					4	1.39	0.0501
SM (d42:6)	805.62	473.6	[M+H]+	C	2	3.75	0.0058
SM (d43:1)	829.716	580.3	[M+H]+	C	4	1.32	0.0022
SM (d43:2)	827.701	561.4	[M+H]+	C	4	1.15	0.0632
SM (d43:4)	823.667	562.1	[M+H]+	C	2	1.9	0.0132
					4	1.86	0
SM (d43:5)	821.651	542.2	[M+H]+	C	2	1.48	0.0179
					4	1.52	0.0006
SM (d44:2)	841.717	571.1	[M+H]+	C	2	1.49	0.0148
					4	1.57	0.0014
SM (d44:5)	835.666	550.8	[M+H]+	C	2	1.36	0.0605
					4	1.41	0.0004
StE (20:4)	716.634	618.1	[M+NH4]+	B	2	2.07	0.0256
TG (15:0/16:0/16:0)	810.754	629.2	[M+NH4]+	A	2	0.27	0.0112
					4	0.25	0.0022
TG (15:0/16:0/16:1)	808.739	619.2	[M+NH4]+	A	2	0.08	0.0489
					4	0.08	0.0001
TG (15:0/16:0/18:1)	836.77	629.5	[M+NH4]+	A	2	0.09	0.0284
					4	0.09	0
TG (15:0/16:0/18:2)	834.755	619.7	[M+NH4]+	A	2	0.09	0.0114
					4	0.09	0
TG (15:0/16:1/16:1)	806.723	608.2	[M+NH4]+	A	2	0.08	0.0326
					4	0.11	0.0001
TG (15:0/16:1/18:2)	832.739	609.2	[M+NH4]+	A	1	0.35	0.0957
					2	0.1	0.0052
					4	0.15	0
TG (15:0/18:1/18:1)	862.786	629.8	[M+NH4]+	A	1	0.53	0.0885
					2	0.14	0.0012
					4	0.13	0
TG (15:0/18:2/18:2)	858.755	610	[M+NH4]+	A	1	0.49	0.0576
					2	0.12	0.0039
					4	0.19	0.0001
TG (16:0/10:0/18:1)	766.692	601.3	[M+NH4]+	A	2	0.1	0.0846
					4	0.24	0.0102
TG (16:0/10:0/18:2)	764.677	589.2	[M+NH4]+	A	2	0.16	0.0479
TG (16:0/14:0/16:0)	796.739	623.9	[M+NH4]+	A	2	0.26	0.0515
					4	0.3	0.0001
TG (16:0/14:0/16:1)	794.723	613.3	[M+NH4]+	A	2	0.08	0.0746
					4	0.11	0.0025
TG (16:0/16:0/16:1)	822.755	624.1	[M+NH4]+	A	2	0.13	0.0696
					4	0.12	0.0025
	827.71	623.7	[M+Na]+	A	2	0.33	0.0992
					4	0.2	0.0005
TG (16:0/16:0/18:1)	850.786	634.5	[M+NH4]+	A	2	0.23	0.0287
					4	0.22	0
TG (16:0/16:0/18:2)	848.77	624.8	[M+NH4]+	A	2	0.22	0.0153
					4	0.2	0
TG (16:0/16:0/18:3)	846.755	614.8	[M+NH4]+	A	2	0.18	0.0055
					4	0.22	0
TG (16:0/16:0/20:4)	872.77	616	[M+NH4]+	A	2	0.3	0.005
					4	0.44	0.0007
TG (16:0/16:1/16:1)	820.739	613.8	[M+NH4]+	A	2	0.11	0.0355
					4	0.12	0.0016
	825.695	613.5	[M+Na]+	A	2	0.15	0.0466
					4	0.13	0.0009
TG (16:0/16:1/18:3)	844.739	604.1	[M+NH4]+	A	2	0.17	0.0061
					4	0.39	0.0326
TG (16:0/16:1/20:4)	870.755	605.9	[M+NH4]+	A	1	0.64	0.0356
					2	0.27	0.0007
					4	0.44	0.0068
TG (16:0/17:0/18:1)	864.802	638.5	[M+NH4]+	A	2	0.27	0.0203
					4	0.19	0
TG (16:0/17:1/18:2)	860.77	620.2	[M+NH4]+	A	1	0.53	0.0165
					2	0.15	0.0024
					4	0.16	0
TG (16:0/18:1/18:1)	876.802	634.8	[M+NH4]+	A	2	0.26	0.0024
					4	0.27	0
TG (16:0/18:1/18:2)	874.786	625.6	[M+NH4]+	A	1	0.74	0.0924
					2	0.29	0.0007
					4	0.4	0
TG (16:0/18:1/22:6)	922.785	611.7	[M+NH4]+	A	4	1.75	0.0417
TG (16:0/18:2/22:6)	925.725	601.7	[M+Na]+	A	2	2.47	0.0089
					4	2.13	0.0002
TG (16:0/20:4/22:6)	944.77	596.7	[M+NH4]+	A	2	4.28	0.0231
					4	6.06	0.0043
TG (16:0e/16:0/18:2)	834.791	639	[M+NH4]+	B	2	0.1	0.0417
					4	0.15	0.001
TG (16:1/14:0/16:1)	792.708	602	[M+NH4]+	A	2	0.13	0.0649
					4	0.22	0.0187
TG (16:1/14:1/16:1)	790.692	590.8	[M+NH4]+	A	2	0.28	0.0403
TG (16:1/16:1/16:1)	818.723	602.8	[M+NH4]+	A	2	0.15	0.0231
	823.678	602.6	[M+Na]+	A	2	0.2	0.0292
					4	0.21	0.0021
TG (16:1/16:1/22:6)	892.74	592.4	[M+NH4]+	A	1	0.59	0.0872
					2	0.31	0.0249
					4	1.83	0.0834
TG (16:1/18:2/18:3)	868.739	595	[M+NH4]+	A	4	2	0.021
TG (16:1/18:3/18:3)	866.724	590	[M+NH4]+	B	2	0.34	0.0243
					4	1.84	0.088
TG (17:0/18:1/18:2)	888.801	629.7	[M+NH4]+	A	1	0.65	0.0691
					2	0.27	0.0002
					4	0.35	0
TG (17:0/18:2/18:2)	886.786	620.3	[M+NH4]+	A	1	0.65	0.0661
					2	0.23	0.0028
					4	0.29	0
TG (18:0/16:0/18:1)	878.818	644.8	[M+NH4]+	A	2	0.19	0.0027
					4	0.3	0
TG (18:0/18:0/20:5)	909.788	644.3	[M+H]+	A	2	0.48	0.0027
					4	0.59	0
TG (18:1/18:1/18:1)	902.817	635.3	[M+NH4]+	A	2	0.26	0.0008
					4	0.47	0.0006
TG (18:1/18:1/18:2)	900.801	626.4	[M+NH4]+	A	2	0.33	0.0009
					4	0.5	0.0102
TG (18:1/18:2/18:2)	898.785	616.7	[M+NH4]+	A	2	0.17	0
					4	0.33	0.0001
TG (18:1/18:2/22:2)	954.847	636.7	[M+NH4]+	B	2	0.12	0.0033
					4	0.19	0
TG (18:1/20:4/20:4)	946.785	607.3	[M+NH4]+	A	2	2.88	0.0145
					4	4.04	0.0046
	951.741	607.9	[M+Na]+	A	2	5.46	0.0023
					4	3.83	0.0032
TG (18:1/20:4/22:5)	972.8	607.3	[M+NH4]+	A	2	2.9	0.0236
					4	3.72	0.0116
TG (18:2/18:2/18:2)	896.77	605.9	[M+NH4]+	A	1	0.42	0.0685
					4	0.23	0
TG (18:2/18:2/21:0)	942.848	639.2	[M+NH4]+	A	2	0.28	0.0016
					4	0.35	0
TG (18:2/20:4/22:6)	968.77	591.9	[M+NH4]+	A	2	6.26	0.0096
					4	11.75	0.0078
TG (19:1/16:0/18:1)	890.817	638.1	[M+NH4]+	A	2	0.29	0.0002
					4	0.32	0
TG (20:1/18:1/18:2)	928.831	635.7	[M+NH4]+	A	2	0.25	0.0038
					4	0.3	0.0001
TG (20:1/18:2/18:2)	926.817	629.7	[M+NH4]+	A	2	0.36	0.0031
					4	0.39	0.0004
TG (20:5/18:2/18:2)	923.71	591.8	[M+Na]+	A	4	1.68	0.0025
TG (20:5/18:2/20:4)	942.755	586.7	[M+NH4]+	A	2	4.94	0.0619
					4	7.62	0.0102
TG (20:5/20:4/22:6)	973.726	591.5	[M+H]+	A	2	5.46	0.0031
					4	6.63	0
