# Supplementary material for: Simultaneously discovering the fate and biochemical effects of pharmaceuticals through untargeted metabolomics
Source: Nat Commun. 2023 Aug 3;14:4653. doi: 10.1038/s41467-023-40333-7 (PMC10400635; doi:10.1038/s41467-023-40333-7)
Supplement: Supplementary file 11 — Supplementary Data 8 [file 41467_2023_40333_MOESM11_ESM.xlsx]

## Sheet: SupplementaryData8
Supplementary Data 8 Lipids (annotated to MSI level 2) found to be significantly altered in cardiac tissue of rats exposed to KU60648 compared to biological controls. The m/z, retention time (RT) and ion form of features corresponding to each lipid species, the quality of lipid species annotation (LipidSearch Annotation Grade), and the ratio of the features median intensity in samples from rats e…
Lipid Species	m/z	rt (secs)	Ion Form	LipidSearch Annotation Grade	Ratio (Exposed/Control)	q-value
Cer (d18:1/21:0)	608.598	549.1	[M+H]⁺	B	0.73	0.0229
	652.589	548.4	[M+HCOO]⁻	D	0.71	0.0582
Cer (d18:1/22:0)	622.613	558	[M+H]⁺	B	0.78	0.0457
	666.605	557.3	[M+HCOO]⁻	C	0.71	0.0375
Cer (d18:1/23:0)	636.629	566.4	[M+H]⁺	B	0.68	0.0105
	680.62	565.6	[M+HCOO]⁻	D	0.74	0.0384
Cer (d18:1/24:0)	650.644	574.2	[M+H]⁺	B	0.76	0.0294
Cer (d18:1/26:0)	678.676	589.5	[M+H]⁺	B	0.64	0.0414
Cer (d18:2/21:0)	606.582	531.6	[M+H]⁺	B	0.61	0.0786
Cer (d18:2/22:0)	620.598	541.1	[M+H]⁺	B	0.68	0.0768
	664.589	540.8	[M+HCOO]⁻	D	0.68	0.0956
Cer (d18:2/23:0)	634.613	550.5	[M+H]⁺	B	0.68	0.0267
	678.605	549.8	[M+HCOO]⁻	D	0.66	0.0508
Cer (d18:2/25:0)	662.645	566	[M+H]⁺	B	0.71	0.0619
ChE (18:2)	666.618	622	[M+NH₄]⁺	B	2.14	0.0893
ChE (20:4)	690.618	615	[M+NH₄]⁺	B	3.55	0.0077
ChE (22:6)	714.618	607.9	[M+NH₄]⁺	B	3.22	0.0105
DG (34:3e)	577.519	480.2	[M+H]⁺	C	0.62	0.0273
DG (34:4e)	575.503	461.2	[M+H]⁺	C	0.46	0.0088
LPC (15:0)	482.324	120.1	[M+H]⁺	B	0.65	0.0457
LPC (18:1)	522.356	168.1	[M+H]⁺	B	0.74	0.0998
LPE (18:0)	480.31	236.6	[M-H]⁻	B	1.34	0.0808
PC (18:0/22:6)	834.6	491.7	[M+H]⁺	C	1.65	0.0085
	878.592	491.3	[M+HCOO]⁻	A	1.72	0.0447
PC (18:1/20:4)	808.584	476.5	[M+H]⁺	C	1.63	0.0248
	852.576	476	[M+HCOO]⁻	A	1.69	0.0988
PC (19:0/20:4)	824.615	512	[M+H]⁺	C	1.86	0.0618
	868.607	511.7	[M+HCOO]⁻	B	1.69	0.0771
PC (24:1/12:4)	780.554	449.5	[M+H]⁺	B	1.29	0.0929
PC (28:0)	678.507	444.8	[M+H]⁺	C	0.39	0.0186
PC (30:0)	706.538	473.8	[M+H]⁺	C	0.57	0.0294
PC (32:0)	734.569	498.8	[M+H]⁺	C	0.81	0.086
PC (32:1)	732.554	511.7	[M+H]⁺	C	0.68	0.0289
PC (32:2)	730.538	452.9	[M+H]⁺	C	0.51	0.046
PC (32:2)	752.519	452.1	[M+Na]⁺	C	0.44	0.073
PC (35:1)	774.6	513.9	[M+H]⁺	C	0.82	0.0157
PC (35:2)	772.585	494.6	[M+H]⁺	C	0.48	0.0322
PC (35:3)	770.569	470.6	[M+H]⁺	C	0.53	0.0776
PC (38:4)	810.601	498.5	[M+H]⁺	C	1.48	0.0308
PC (38:6)	806.569	466	[M+H]⁺	C	1.73	0.035
PC (38:6)	828.55	465.3	[M+Na]⁺	C	1.38	0.0651
PC (38:7)	804.553	440.3	[M+H]⁺	C	1.81	0.0808
PC (39:5)	822.6	488.7	[M+H]⁺	C	1.58	0.0126
PC (39:6)	820.584	478.4	[M+H]⁺	C	1.95	0.0552
PC (40:1)	844.678	565.5	[M+H]⁺	C	0.68	0.045
PC (40:7)	832.584	467.9	[M+H]⁺	C	1.38	0.0421
PC (41:2)	856.678	560.2	[M+H]⁺	C	0.63	0.0267
PC (42:1)	872.712	585.6	[M+H]⁺	C	0.51	0.0354
PC (42:2)	870.694	569.6	[M+H]⁺	C	0.52	0.0173
PC (44:4)	894.694	563.7	[M+H]⁺	C	0.62	0.094
PC (32:0e)	720.59	519.5	[M+H]⁺	C	0.86	0.0765
PC (36:5e)	766.574	488.1	[M+H]⁺	C	1.2	0.081
PC (40:8e)	816.59	479.4	[M+H]⁺	C	1.9	0.0273
PC (40:9e)	814.573	458.5	[M+H]⁺	C	2.2	0.0687
PE (14:0/20:4)	712.49	448.9	[M+H]⁺	B	0.56	0.0861
PE (17:0/18:2)	730.538	494.4	[M+H]⁺	C	0.64	0.0784
	728.524	494	[M-H]⁻	B	0.61	0.0714
PE (17:0/20:4)	754.537	489.1	[M+H]⁺	B	0.76	0.0603
	752.523	488.7	[M-H]⁻	A	0.72	0.0363
PE (17:1/22:6)	776.521	457.2	[M+H]⁺	B	1.74	0.0324
PE (18:0/16:0)	718.54	520.4	[M-H]⁻	B	1.28	0.0633
PE (18:2/22:6)	788.522	447.3	[M+H]⁺	B	1.22	0.0977
PE (38:6)	764.522	467.9	[M+H]⁺	C	1.53	0.0788
PE (44:10)	840.552	461.8	[M+H]⁺	C	2.26	0.0265
PE (44:11)	838.537	441.5	[M+H]⁺	C	2.75	0.0123
PE (16:0p/16:0)	676.528	512.8	[M+H]⁺	A	0.61	0.0398
PE (18:1p/22:6)	774.543	482.6	[M+H]⁺	A	1.34	0.0801
PE (16:1e/20:4)	722.514	489.1	[M-H]⁻	B	0.88	0.081
PE (36:3e)	726.545	516.6	[M-H]⁻	C	0.87	0.0954
PE (40:8e)	772.529	482.3	[M-H]⁻	C	1.35	0.0659
PG (16:0/18:2)	745.503	460.8	[M-H]⁻	B	0.52	0.0332
PI (16:0/18:2)	833.519	453.9	[M-H]⁻	A	0.46	0.0991
PI (16:0/20:4)	859.533	449.7	[M+H]⁺	B	0.47	0.076
	876.559	449.7	[M+NH₄]⁺	B	0.49	0.0803
PS (38:4)	810.529	482.9	[M-H]⁻	C	0.51	0.0632
SM (d38:1)	759.638	523	[M+H]⁺	C	0.89	0.0516
	803.629	522.7	[M+HCOO]⁻	C	0.9	0.0687
SM (d40:3)	783.637	502.5	[M+H]⁺	C	1.59	0.0658
SM (d42:3)	811.667	524.9	[M+H]⁺	C	1.22	0.0651
TG (15:0/16:0/16:0)	810.754	628.5	[M+NH₄]⁺	A	0.51	0.0398
TG (15:0/16:0/16:1)	808.739	618.2	[M+NH₄]⁺	A	0.25	0.0193
TG (15:0/16:0/18:2)	834.754	619	[M+NH₄]⁺	A	0.45	0.0186
TG (15:0/16:1/18:2)	832.739	608.5	[M+NH₄]⁺	A	0.44	0.0261
TG (16:0/12:0/14:0)	740.676	600.1	[M+NH₄]⁺	A	0.42	0.0295
TG (16:0/12:0/16:0)	768.707	612.2	[M+NH₄]⁺	A	0.5	0.0099
TG (16:0/13:0/18:2)	806.723	607.7	[M+NH₄]⁺	B	0.39	0.009
TG (16:0/14:0/16:0)	796.739	623.2	[M+NH₄]⁺	A	0.51	0.0939
TG (16:0/14:0/18:2)	820.739	613.3	[M+NH₄]⁺	A	0.54	0.0893
TG (16:0/16:0/16:1)	822.754	623.4	[M+NH₄]⁺	A	0.5	0.0838
TG (16:0/16:0/17:1)	836.77	628.9	[M+NH₄]⁺	A	0.47	0.0318
TG (16:0/16:0/18:2)	853.725	624	[M+Na]⁺	A	0.65	0.0843
TG (16:0/16:0/24:1)	934.88	662.6	[M+NH₄]⁺	A	0.43	0.0099
	939.835	662.5	[M+Na]⁺	A	0.46	0.0419
TG (16:0/18:1/21:0)	920.864	657.5	[M+NH₄]⁺	A	0.43	0.083
TG (16:0/18:1/23:0)	948.895	667.5	[M+NH₄]⁺	A	0.28	0.0248
TG (16:0/18:1/24:0)	962.911	672.5	[M+NH₄]⁺	A	0.27	0.0065
TG (16:0/22:1/22:5)	963.835	653.8	[M+H]⁺	A	0.66	0.0144
TG (16:0/22:5/24:0)	993.882	672.3	[M+H]⁺	A	0.42	0.0339
TG (16:1/12:0/18:1)	792.707	601.7	[M+NH₄]⁺	A	0.53	0.0977
TG (18:0/16:0/22:6)	924.801	620.8	[M+NH₄]⁺	A	1.88	0.0273
TG (18:0/18:1/22:5)	952.832	629.9	[M+NH₄]⁺	A	2.7	0.0398
TG (18:0/20:1/20:4)	954.848	639	[M+NH₄]⁺	A	2.23	0.0603
	959.803	639.7	[M+Na]⁺	B	1.78	0.0592
TG (18:1/18:1/21:0)	946.88	658.2	[M+NH₄]⁺	A	0.44	0.0436
TG (18:1/18:1/23:0)	974.911	667.8	[M+NH₄]⁺	A	0.29	0.0364
TG (18:1/18:1/24:0)	988.927	672.4	[M+NH₄]⁺	A	0.32	0.0057
TG (18:1/18:2/23:0)	972.895	658.8	[M+NH₄]⁺	A	0.36	0.0048
TG (18:1/18:2/24:0)	986.911	663	[M+NH₄]⁺	A	0.47	0.0224
TG (18:1/18:2/24:1)	989.851	654.6	[M+Na]⁺	A	0.64	0.0193
TG (18:1/18:3/24:1)	965.851	662.8	[M+H]⁺	A	0.49	0.0027
TG (18:1/20:5/24:0)	991.866	663.3	[M+H]⁺	A	0.54	0.0127
TG (26:1/18:1/18:1)	1014.94	672	[M+NH₄]⁺	A	0.32	0.0321
TG (26:1/18:1/18:2)	1012.93	662.9	[M+NH₄]⁺	A	0.54	0.0399
TG (58:2)	960.896	662.8	[M+NH₄]⁺	C	0.42	0.0082
TG (16:0e/16:0/22:6)	882.791	630.7	[M+NH₄]⁺	B	2.94	0.0519
TG (16:0e/18:1/22:4)	912.837	643.6	[M+NH₄]⁺	B	2.93	0.054
TG (16:0e/18:2/22:4)	910.821	634.5	[M+NH₄]⁺	B	3.87	0.0382
TG (16:0e/18:2/22:5)	908.807	630.9	[M+NH₄]⁺	B	3.7	0.0989
TG (16:0e/20:1/22:5)	938.853	644.2	[M+NH₄]⁺	B	4.04	0.0065
TG (16:1e/16:0/18:2)	832.775	629.6	[M+NH₄]⁺	B	0.7	0.0977
TG (18:1e/18:1/18:2)	886.822	639.9	[M+NH₄]⁺	B	1.81	0.0668
TG (56:8e)	906.791	621.3	[M+NH₄]⁺	C	4.35	0.0398
ZyE (0:0)	385.346	434.5	[M+H]⁺	B	0.55	0.0599
