# Supplementary material for: Simultaneously discovering the fate and biochemical effects of pharmaceuticals through untargeted metabolomics
Source: Nat Commun. 2023 Aug 3;14:4653. doi: 10.1038/s41467-023-40333-7 (PMC10400635; doi:10.1038/s41467-023-40333-7)
Supplement: Supplementary file 12 — Supplementary Data 9 [file 41467_2023_40333_MOESM12_ESM.xlsx]

## Sheet: SupplementaryData9
Supplementary Data 9 Lipids (annotated to MSI level 2) significantly correlated to KU60648 in cardiac tissue of rats exposed to KU60648. The m/z, retention time (RT) and ion form of features corresponding to each lipid species, the quality of lipid species annotation (LipidSearch Annotation Grade), and the Spearman’s correlation coefficient (ρ) (blue shading indicates positive correlation; red sh…
Lipid Species	m/z	RT (secs)	Ion Form	LipidSearch Annotation Grade	KU60648: Lipid ρ	KU60648: Lipid p-value
AcCa (12:0)	344.279	67.4	[M+H]⁺	A	-0.9	0.0374
AcCa (14:0)	372.311	98.2	[M+H]⁺	A	-0.9	0.0374
AcCa (14:1)	370.295	76.3	[M+H]⁺	A	-0.9	0.0374
AcCa (14:2)	368.28	62.8	[M+H]⁺	A	-0.9	0.0374
AcCa (18:0)	428.373	237.1	[M+H]⁺	A	-0.9	0.0374
AcCa (20:1)	454.389	248.6	[M+H]⁺	A	-0.9	0.0374
AcCa (20:2)	452.373	190.7	[M+H]⁺	A	-0.9	0.0374
AcCa (20:4)	448.342	116.6	[M+H]⁺	A	-0.9	0.0374
Cer (d18:0/24:0)	652.66	579.6	[M+H]⁺	B	-0.9	0.0374
DG (16:0/20:4)	634.54	510.9	[M+NH₄]⁺	B	-0.9	0.0374
DG (18:1/20:4)	660.556	511.9	[M+NH₄]⁺	B	-0.9	0.0374
PC (35:1)	774.6	513.9	[M+H]⁺	C	0.9	0.0374
PC (35:1)	774.601	540.3	[M+H]⁺	C	0.9	0.0374
PC (16:0/20:4)	826.561	473.8	[M+HCOO]⁻	A	-0.9	0.0374
PC (38:2)	814.631	528.1	[M+H]⁺	C	1	0.0001
PC (39:2)	828.647	537	[M+H]⁺	C	0.9	0.0374
PC (40:2)	842.663	549.9	[M+H]⁺	C	0.9	0.0374
PC (41:2)	856.678	560.2	[M+H]⁺	C	0.9	0.0374
PE (18:0/22:5)	792.555	508.6	[M-H]⁻	A	-0.9	0.0374
PG (18:1/18:2)	795.513	445.1	[M+Na]⁺	A	-0.9	0.0374
SM (d34:0)	705.59	484.2	[M+H]⁺	C	-0.9	0.0374
SM (d36:0)	733.622	509.6	[M+H]⁺	C	-0.9	0.0374
TG (16:0/18:1/21:0)	920.864	657.5	[M+NH₄]⁺	A	0.9	0.0374
TG (18:0/20:4/22:5)	974.816	617.3	[M+NH₄]⁺	A	-1	0.0001
TG (18:1/18:2/23:0)	972.895	658.8	[M+NH₄]⁺	A	0.9	0.0374
TG (18:1/18:2/24:1)	989.851	654.6	[M+Na]⁺	A	0.9	0.0374
TG (18:1/18:3/24:1)	965.851	662.8	[M+H]⁺	A	0.9	0.0374
TG (18:1/20:5/24:0)	991.866	663.3	[M+H]⁺	A	0.9	0.0374
TG (18:2/20:4/22:6)	968.77	591.2	[M+NH₄]⁺	A	-0.9	0.0374
