# Supplementary material for: Simultaneously discovering the fate and biochemical effects of pharmaceuticals through untargeted metabolomics
Source: Nat Commun. 2023 Aug 3;14:4653. doi: 10.1038/s41467-023-40333-7 (PMC10400635; doi:10.1038/s41467-023-40333-7)
Supplement: Supplementary file 13 — Supplementary Data 10 [file 41467_2023_40333_MOESM13_ESM.xlsx]

## Sheet: SupplementaryData10
Supplementary Data 10 Biotransformation products of sunitinib detected in the intracellular extracts and extracellular culture medium of hiPSC-cardiomyocyte cultures exposed to sunitinib. Each biotransformation product is described by its molecular formulae and the type of biotransformation step (phase I or phase II) from parent which leads to its production. The measured m/z, retention time (RT)…
Compound	Molecular formula	Phase I/II	UHPLC-MS(/MS) Assay	Intracellular Extracts						Extracellular culture medium
				m/z	RT (secs)	Ion Form	MSI Confidence Level	Schymanski Confidence Level	MetFrag Explained MS/MS Peaks	m/z	RT (secs)	Ion Form	MSI Confidence Level	Schymanksi Confidence Level	MetFrag Explained MS/MS Peaks
Sunitinib	C22H27FN4O2	Parent	HILIC Positive	399.182	33.3685	[M+H]⁺	1	1	184.0550:[C12H7FN]+; 185.0632:[C12H7FN]+H+; 189.0452:[C10H6FN2O]+; 200.0873:[C13H11FN]+; 210.0717:[C14H11FN-2H]+; 214.0663:[C13H8FNO]+H+; 237.0816:[C15H11FN2-H]+; 238.0657:[C15H11FNO-2H]+; 283.0877:[C16H13FN2O2-H]+; 326.1297:[C18H17FN3O2]+	399.219	134.907	[M+H]⁺	1	1	100.1120:[C6H14N]+; 146.0403:[C9H4FN]+H+; 184.0550:[C12H7FN]+; 185.0634:[C12H7FN]+H+; 186.0706:[C12H7FN+H]+H+; 189.0458:[C10H6FN2O]+; 198.0720:[C13H11FN-2H]+; 210.0722:[C14H11FN-2H]+; 214.0660:[C13H8FNO]+H+; 227.0979:[C14H11FN2]+H+; 237.0832:[C15H11FN2-H]+; 238.0659:[C15H11FNO-2H]+; 240.0684:[C14H9FN2O]+; 255.0924:[C15H12FN2O]+; 283.0879:[C16H13FN2O2-H]+; 326.1303:[C18H17FN3O2]+
				399.218	224.81	[M+H]⁺	1	1	65.0388:[C5H6-H]+; 146.0399:[C9H4FN]+H+; 150.0344:[C8H4FNO]+H+; 171.0351:[C10H5FN2-H]+; 184.0549:[C12H7FN]+; 185.0633:[C12H7FN]+H+; 186.0704:[C12H7FN+H]+H+; 189.0453:[C10H6FN2O]+; 190.0644:[C11H7FNO+H]+H+; 198.0708:[C13H11FN-2H]+; 200.0873:[C13H11FN]+; 210.0712:[C14H11FN-2H]+; 214.0658:[C13H8FNO]+H+; 227.0978:[C14H11FN2]+H+; 228.0815:[C14H12FNO-H]+; 237.0822:[C15H11FN2-H]+; 238.0662:[C15H11FNO-2H…	399.219	224.672	[M+H]⁺	NA	NA	NA
			HILIC Negative	NA	NA	NA	NA	NA	NA	397.205	224.819	[M-H]-	NA	NA	NA
			RP C18 Positive	399.219	34.3262	[M+H]⁺	1	1	65.0392:[C5H6-H]+; 74.0969:[C4H10N+H]+H+; 86.0968:[C5H12N]+; 100.1124:[C6H14N]+; 134.0601:[C8H9NO-H]+; 146.0403:[C9H4FN]+H+; 148.0558:[C9H4FN+2H]+H+; 150.0355:[C8H4FNO]+H+; 171.0357:[C10H5FN2-H]+; 184.0550:[C12H7FN]+; 185.0638:[C12H7FN]+H+; 186.0714:[C12H7FN+H]+H+; 187.0550:[C12H8FO]+; 189.0459:[C10H6FN2O]+; 190.0652:[C11H7FNO+H]+H+; 198.0715:[C13H11FN-2H]+; 200.0879:[C13H11FN]+; 210.0716:[C14H11…	399.219	36.3752	[M+H]⁺	1	1	65.0391:[C5H6-H]+; 100.1123:[C6H14N]+; 146.0403:[C9H4FN]+H+; 148.0556:[C9H4FN+2H]+H+; 150.0350:[C8H4FNO]+H+; 171.0351:[C10H5FN2-H]+; 172.0556:[C11H8FN-H]+; 185.0636:[C12H7FN]+H+; 186.0700:[C12H7FN+H]+H+; 187.0553:[C12H8FO]+; 189.0458:[C10H6FN2O]+; 190.0648:[C11H7FNO+H]+H+; 198.0711:[C13H11FN-2H]+; 200.0880:[C13H11FN]+; 210.0713:[C14H11FN-2H]+; 214.0660:[C13H8FNO]+H+; 227.0981:[C14H11FN2]+H+; 228.…
			RP C18 Negative	398.208	33.1579	[M-H]-	NA	NA	NA	NA	NA	NA	NA	NA	NA
M1	C20H23FN4O2	I	HILIC Positive	371.187	257.218	[M+H]⁺	2	2b	65.0387:[C5H6-H]+; 148.0554:[C9H4FN+2H]+H+; 158.0394:[C10H4FN]+H+; 184.0551:[C12H7FN]+; 185.0632:[C12H7FN]+H+; 186.0711:[C12H7FN+H]+H+; 189.0452:[C10H6FN2O]+; 210.0722:[C14H11FN-2H]+; 214.0659:[C13H8FNO]+H+; 227.0983:[C14H11FN2]+H+; 237.0826:[C15H11FN2-H]+; 238.0661:[C15H11FNO-2H]+; 240.0684:[C14H9FN2O]+; 283.0879:[C16H13FN2O2-H]+; 326.1293:[C18H17FN3O2]+	371.188	257.148	[M+H]⁺	2	3	283.0877:[C16H13FN2O2-H]+
			RP C18 Positive	371.188	33.9952	[M+H]⁺	2	2b	65.0393:[C5H6-H]+; 72.0813:[C4H10N]+; 122.0403:[C7H3FN+H]+H+; 135.0480:[C8H3FN+2H]+H+; 146.0404:[C9H4FN]+H+; 148.0555:[C9H4FN+2H]+H+; 150.0352:[C8H4FNO]+H+; 164.0500:[C9H5FNO+H]+H+; 171.0352:[C10H5FN2-H]+; 172.0555:[C11H8FN-H]+; 184.0541:[C12H7FN]+; 185.0638:[C12H7FN]+H+; 186.0699:[C12H7FN+H]+H+; 187.0548:[C12H8FO]+; 189.0459:[C10H6FN2O]+; 190.0651:[C11H7FNO+H]+H+; 197.0492:[C12H8FN2-2H]+; 198.07…	371.187	36.6314	[M+H]⁺	MS1 only	4	NA
			RP C18 Negative	369.174	33.1395	[M-H]-	MS1 only	4	NA	NA	NA	NA	NA	NA	NA
M2	C22H27FN4O3	I	HILIC Positive	415.213	264.835	[M+H]⁺	2	3	185.0636:[C12H7FN]+H+; 189.0456:[C10H6FN2O]+; 210.0704:[C14H11FN-2H]+; 210.0721:[C14H11FN-2H]+; 214.0662:[C13H8FNO]+H+; 227.0977:[C14H11FN2]+H+; 237.0815:[C15H11FN2-H]+; 238.0652:[C15H11FNO-2H]+; 255.0923:[C15H12FN2O]+; 283.0878:[C16H13FN2O2-H]+; 326.1299:[C18H17FN3O2]+	415.214	197.665	[M+H]⁺	2	3	184.0555:[C12H7FN]+; 185.0635:[C12H7FN]+H+; 186.0695:[C12H7FN+H]+H+; 189.0455:[C10H6FN2O]+; 210.0727:[C14H11FN-2H]+; 214.0669:[C13H8FNO]+H+; 237.0819:[C15H11FN2-H]+; 238.0645:[C15H11FNO-2H]+; 238.0662:[C15H11FNO-2H]+; 255.0920:[C15H12FN2O]+; 283.0861:[C16H13FN2O2-H]+; 283.0877:[C16H13FN2O2-H]+; 326.1302:[C18H17FN3O2]+
				415.213	224.507	[M+H]⁺	MS1 only	4	NA	415.214	264.758	[M+H]⁺	MS1 only	4	NA
			RP C18 Positive	415.213	33.4417	[M+H]⁺	2	3	65.0393:[C5H6-H]+; 69.0341:[C4H4O]+H+; 72.0813:[C4H10N]+; 86.0968:[C5H12N]+; 95.0493:[C6H7O]+; 100.1122:[C6H14N]+; 115.0867:[C5H11N2O]+; 143.1180:[C7H14N2O]+H+; 185.0631:[C12H7FN]+H+; 198.0717:[C13H11FN-2H]+; 238.0652:[C15H11FNO-2H]+; 253.0773:[C15H12FN2O-2H]+; 255.0915:[C15H12FN2O]+; 268.0877:[C15H12FN3O-H]+; 281.0718:[C16H12FN2O2-2H]+; 283.0873:[C16H13FN2O2-H]+; 326.1297:[C18H17FN3O2]+	415.213	36.6516	[M+H]⁺	2	3	185.0638:[C12H7FN]+H+; 210.0711:[C14H11FN-2H]+; 214.0661:[C13H8FNO]+H+; 237.0822:[C15H11FN2-H]+; 238.0643:[C15H11FNO-2H]+; 255.0921:[C15H12FN2O]+; 282.1038:[C16H12FN3O]+H+; 283.0872:[C16H13FN2O2-H]+; 326.1295:[C18H17FN3O2]+
			RP C18 Negative	413.2	33.263	[M-H]-	MS1 only	4	NA	NA	NA	NA	NA	NA	NA
M3	C18H19FN4O2	I	HILIC Positive	343.156	249.394	[M+H]⁺	2	3	283.0881:[C16H13FN2O2-H]+	397.204	223.399	[M+H]⁺	MS1 only	4	NA
M4	C20H23FN4O3	I	HILIC Positive	387.182	35.3607	[M+H]⁺	2	2b	72.0807:[C4H9N]+H+; 210.0707:[C14H11FN-2H]+; 283.0879:[C16H13FN2O2-H]+	NA	NA	NA	NA	NA	NA
				387.182	242.52	[M+H]⁺	MS1 only	4	NA	NA	NA	NA	NA	NA	NA
M12	C22H25FN4O3	I	HILIC Positive	413.198	34.5625	[M+H]⁺	2	3	65.0388:[C5H6-H]+; 146.0403:[C9H4FN]+H+; 148.0557:[C9H4FN+2H]+H+; 150.0348:[C8H4FNO]+H+; 171.0350:[C10H5FN2-H]+; 172.0557:[C11H8FN-H]+; 184.0550:[C12H7FN]+; 185.0632:[C12H7FN]+H+; 186.0695:[C12H7FN+H]+H+; 189.0452:[C10H6FN2O]+; 198.0707:[C13H11FN-2H]+; 200.0887:[C13H11FN]+; 210.0718:[C14H11FN-2H]+; 214.0662:[C13H8FNO]+H+; 227.0981:[C14H11FN2]+H+; 236.0732:[C15H11FN2-2H]+; 237.0813:[C15H11FN2-H]+;…	413.198	34.5255	[M+H]⁺	MS1 only	4	NA
			LIPIDS POS	413.197	34.5095	[M+H]⁺	2	3	86.0968:[C5H10N+H]+H+; 100.1121:[C6H12N+H]+H+; 148.0555:[C9H4FN+2H]+H+; 172.0561:[C11H8FN-H]+; 185.0634:[C12H7FN]+H+; 186.0714:[C12H7FN+H]+H+; 213.0819:[C13H11FN2-H]+; 214.0665:[C13H8FNO]+H+; 268.0879:[C15H12FN3O-H]+; 296.0823:[C16H12FN3O2-H]+; 340.1091:[C18H16FN3O3-H]+	NA	NA	NA	NA	NA	NA
			LIPIDS NEG	411.184	33.9893	[M-H]-	MS1 only	4	NA	NA	NA	NA	NA	NA	NA
M14	C20H21FN4O3	I	HILIC Positive	385.167	38.9374	[M+H]⁺	2	3	185.0630:[C12H7FN]+H+; 197.0506:[C12H8FN2-2H]+	385.167	39.0161	[M+H]⁺	MS1 only	4	NA
				385.167	65.8136	[M+H]⁺	MS1 only	4	NA	NA	NA	NA	NA	NA	NA
			LIPIDS POS	385.166	34.2429	[M+H]⁺	2	2b	135.0480:[C8H3FN+2H]+H+; 146.0402:[C9H4FN]+H+; 148.0555:[C9H4FN+2H]+H+; 150.0348:[C8H4FNO]+H+; 172.0556:[C11H8FN-H]+; 185.0636:[C12H7FN]+H+; 186.0710:[C12H7FN+H]+H+; 197.0502:[C12H8FN2-2H]+; 213.0824:[C13H11FN2-H]+; 214.0663:[C13H8FNO]+H+; 241.0766:[C14H9FN2O]+H+; 268.0879:[C15H12FN3O-H]+; 269.0710:[C15H10FN2O2]+; 283.0880:[C16H13FN2O2-H]+; 324.1143:[C18H17FN3O2-2H]+; 367.1554:[C20H20FN4O2]+	NA	NA	NA	NA	NA	NA
			LIPIDS NEG	383.153	33.5546	[M-H]-	MS1 only	4	NA	NA	NA	NA	NA	NA	NA
M18	C20H24N4O3	I	HILIC Positive	NA	NA	NA	NA	NA	NA	NA	NA	NA	NA	NA	NA
M19	C22H25FN4O4	I	LIPIDS POS	429.23	34.1014	[M+H]⁺	MS1 only	4	NA	NA	NA	NA	NA	NA	NA
M20	C8H18N2O	I	HILIC Positive	159.149	273.151	[M+H]⁺	MS1 only	4	NA	344.141	35.1118	[M+H]⁺	MS1 only	4	NA
