# Supplementary material for: Simultaneously discovering the fate and biochemical effects of pharmaceuticals through untargeted metabolomics
Source: Nat Commun. 2023 Aug 3;14:4653. doi: 10.1038/s41467-023-40333-7 (PMC10400635; doi:10.1038/s41467-023-40333-7)
Supplement: Supplementary file 14 — Supplementary Data 11 [file 41467_2023_40333_MOESM14_ESM.xlsx]

## Sheet: SupplementaryData11
Supplementary Data 11 Biotransformation products of Paracetamol (acetaminophen) detected in human plasma samples. Each biotransformation product is described by its molecular formulae and the type of biotransformation step (phase I or phase II) from parent which leads to its production. The measured m/z, retention time (RT) and ion form of a representative feature are reported for each UHPLC-MS a…
Compound ID	Compound Name	Molecular Formula	Phase I/II	m/z	RT (secs)	Ion Form	MSI Confidence Level	Schymanski Confidence Level	MetFrag Explained MS/MS Peaks
Paracetamol (Acetaminophen)	Paracetamol (Acetaminophen)	C8H9NO2	NA	152.071	31.8	[M+H]+	1	1	42.0338:[C2H3N]+H+; 43.0179:[C2H4O-H]+; 45.0336:[C2H4O]+H+; 65.0385:[C5H4]+H+; 67.0542:[C5H4+2H]+H+; 79.0541:[C6H4+2H]+H+; 80.0494:[C5H5N]+H+; 82.0650:[C5H5N+2H]+H+; 92.0494:[C6H4N+H]+H+; 93.0334:[C6H5O]+; 110.0600:[C6H7NO]+H+; 134.0600:[C8H8NO]+
M1	Hydroxyacetaminophen	C8H9NO3	I	168.065	32.4	[M+H]+	2	3	43.0179:[C2H2O]+H+; 80.0494:[C5H5N]+H+; 108.0443:[C6H6NO]+; 126.0549:[C6H7NO2]+H+
M2	Methoxyacetaminophen	C9H11NO3	I	182.081	30.1	[M+H]+	MS1 only	4	NA
				182.081	36.5	[M+H]+	MS1 only	4	NA
M3	Acetaminphen glucoronide	C14H17NO8	II	328.103	418.8	[M+H]+	2	2a	152.0706:[C8H8NO2+H]+H+
				350.085	417.6	[M+Na]+	2	2b	174.0528:[C8H8NO2+H]+Na+
M4	Acetaminphen sulfate	C8H9NO5S	II	232.028	35.3	[M+H]+	2	3	43.0179:[C2H4O-H]+; 53.0386:[C4H3+H]+H+; 65.0385:[C5H4]+H+; 80.0494:[C5H5N]+H+; 108.0444:[C6H4NO+H]+H+; 110.0600:[C6H7NO]+H+; 152.0706:[C8H8NO2+H]+H+
				249.054	35.2	[M+NH4]+	2	3	65.0384:[C5H4+H]+; 80.0493:[C5H5N+H]+; 108.0441:[C6H4O-2H]+NH4+; 110.0599:[C6H4O]+NH4+
				254.009	35.6	[M+Na]+	2	3	45.0336:[C2H4O+H]+; 174.0527:[C8H8NO2+H]+Na+
				269.983	35.7	[M+K]+	MS1 only	4	NA
M5	Hydroxyacetaminophen sulfate	C8H9NO6S	II	248.022	32.4	[M+H]+	2	3	52.0307:[C4H3]+H+; 53.0385:[C4H3+H]+H+; 80.0493:[C5H5N]+H+; 96.0443:[C5H5NO]+H+; 108.0443:[C6H5NO]+H+; 125.0471:[C6H7NO2]+; 126.0549:[C6H7NO2]+H+; 134.0600:[C8H7NO]+H+; 168.0655:[C8H8NO3+H]+H+
				265.049	32.3	[M+NH4]+	2	3	80.0495:[C5H5N+H]+; 108.0443:[C6H5NO+H]+; 126.0549:[C6H7NO2+H]+
				270.004	32.6	[M+Na]+	2		190.0474:[C8H8NO3+H]+Na+
				285.978	32.6	[M+K]+	MS1 only	4	NA
M6	Methoxyacetaminophen sulfate	C9H11NO6S	II	262.038	36.6	[M+H]+	2	3	53.0385:[C4H3+H]+H+; 80.0494:[C5H5N]+H+; 108.0443:[C6H6NO]+; 140.0705:[C7H9NO2]+H+; 182.0813:[C9H10NO3+H]+H+
				279.065	36.6	[M+NH4]+	MS1 only	4	NA
M7	Cysteinyl acetaminophen	C11H14N2O4S	II	271.075	401.3	[M+H]+	2		140.0165:[C6H4NOS+H]+H+
				293.057	401.2	[M+NH4]+	MS1 only	4	NA
M8	S-methyl-thioacetaminphen sulfate	C9H11NO5S2	II	278.015	32.2	[M+H]+	2	3	53.0385:[C4H3+H]+H+; 80.0494:[C5H5N]+H+; 108.0443:[C6H7NO-H]+; 109.0522:[C6H7NO]+; 156.0477:[C7H9NOS]+H+; 198.0583:[C9H10NO2S+H]+H+
				295.042	32	[M+NH4]+	MS1 only	4	NA
M9	Acetaminophen mercapturate	C13H16N2O5S	II	313.085	317	[M+H]+	MS1 only	4	NA
				313.085	310	[M+H]+	2	3	140.0165:[C6H4NOS+H]+H+; 166.0321:[C8H7NOS]+H+; 182.0272:[C8H8NO2S]+; 208.0428:[C10H11NO2S-H]+; 271.0752:[C11H14N2O4S]+H+
M10	S-methyl-thioacetaminphen	C9H11NO2S	I	215.085	32.2	[M+NH4]+	MS1 only	4	NA
