# Supplementary material for: Simultaneously discovering the fate and biochemical effects of pharmaceuticals through untargeted metabolomics
Source: Nat Commun. 2023 Aug 3;14:4653. doi: 10.1038/s41467-023-40333-7 (PMC10400635; doi:10.1038/s41467-023-40333-7)
Supplement: Supplementary file 15 — Supplementary Data 12 [file 41467_2023_40333_MOESM15_ESM.xlsx]

## Sheet: SupplementaryData12
Supplementary Data 12 Biotransformation products of lansoprazole detected in human plasma samples. Each biotransformation product is described by its molecular formulae and the type of biotransformation step (phase I or phase II) from parent which leads to its production. The measured m/z, retention time (RT) and ion form of a representative feature are reported for each UHPLC-MS assay in which a…
Compound ID	Compound Name	Molecular Formula	Phase I/II	m/z	RT (secs)	Ion Form	MSI Confidence Level	Schymanski Confidence Level	MetFrag Explained MS/MS Peaks
Lansoprazole	Lansoprazole	C16H14F3N3O2S	NA	370.083	30.5	[M+H]+	1	1	65.0386:[C5H5]+; 67.0542:[C5H5+H]+H+; 80.0495:[C5H6N]+; 92.0494:[C6H5N]+H+; 95.0492:[C6H7O]+; 105.0448:[C6H5N2]+; 106.0651:[C7H7N]+H+; 107.0729:[C7H7N+H]+H+; 108.0807:[C7H7N+2H]+H+; 119.0604:[C7H5N2+H]+H+; 136.0757:[C8H9NO]+H+; 149.0169:[C7H5N2S]+; 204.0632:[C9H9F3NO]+; 205.0709:[C9H9F3NO]+H+; 234.0197:[C9H9F3NOS-2H]+; 235.0274:[C9H9F3NOS-H]+; 252.0302:[C9H9F3NO2S]+
M1	Lansoprazole sulfide	C16H14F3N3OS	I	354.089	28.4	[M+H]+	MS1 only	4	NA
M2		C8H11NO3S	I	202.053	66.2	[M+H]+	2	2b	94.0650:[C6H8N]+; 123.0678:[C7H8NO]+H+
M3		C10H12F3NO2S	I	268.061	35	[M+H]+	2	2b	51.0229:[C4H4-H]+; 65.0385:[C5H5]+; 66.0463:[C5H5]+H+; 80.0493:[C5H6N]+; 92.0494:[C6H5N]+H+; 93.0572:[C6H5N+H]+H+; 95.0490:[C6H7O]+; 96.0443:[C5H5NO]+H+; 106.0650:[C7H7N]+H+; 107.0729:[C7H7N+H]+H+; 108.0806:[C7H7N+2H]+H+; 122.0600:[C7H7NO]+H+; 136.0757:[C8H9NO]+H+; 185.0647:[C9H9F2NO]+; 190.0475:[C8H7F3NO]+; 205.0710:[C9H9F3NO]+H+
M4		C10H12F3NO3S	I	284.056	27.4	[M+H]+	2	2b	51.0230:[C4H4-H]+; 52.0308:[C4H4]+; 53.0386:[C4H5]+; 55.0543:[C4H5+H]+H+; 65.0385:[C5H5]+; 66.0463:[C5H5]+H+; 67.0416:[C4H4N]+H+; 67.0542:[C5H5+H]+H+; 78.0338:[C5H5N-H]+; 79.0416:[C5H5N]+; 80.0494:[C5H6N]+; 81.0334:[C5H5O]+; 92.0494:[C6H5N]+H+; 93.0572:[C6H5N+H]+H+; 94.0651:[C6H5N+2H]+H+; 95.0491:[C6H7O]+; 96.0443:[C5H5NO]+H+; 106.0650:[C7H7N]+H+; 107.0729:[C7H7N+H]+H+; 108.0807:[C7H7N+2H]+H+; 11…
M5	Dealkylated lansoprazole	C9H10F3NO2	I	222.074	43.8	[M+H]+	2	2b	42.0338:[C2H2N+H]+H+; 124.0505:[C7H8O2]+; 137.0822:[C8H9NO+H]+H+; 138.0661:[C8H10O2]+; 181.0720:[C7H7F3NO+2H]+H+
M6	Lansoprazole sulfone	C16H14F3N3O3S	I	386.078	27.5	[M+H]+	2	2b	106.0650:[C7H7N]+H+; 136.0757:[C8H9NO]+H+; 205.0708:[C9H9F3NO]+H+; 252.0302:[C9H9F3NO2S]+
M7	Sulfonlyoxy lansoprazole sulfide	C16H14F3N3O5S2	II	450.04	35.4	[M+H]+	MS1 only	4	NA
M8	Sulfonyloxy lansoprazole (sulfation)	C16H14F3N3O6S2	II	466.035	37.5	[M+H]+	MS1 only	4	NA
M9	Glucuronyloxy lansoprazole sulfide	C22H22F3N3O8S	II	546.115	337.5	[M+H]+	2	3	135.0551:[C7H4N2O+2H]+H+; 236.0352:[C9H9F3NOS]+; 370.0835:[C16H13F3N3O2S+H]+H+
