# Supplementary material for: Simultaneously discovering the fate and biochemical effects of pharmaceuticals through untargeted metabolomics
Source: Nat Commun. 2023 Aug 3;14:4653. doi: 10.1038/s41467-023-40333-7 (PMC10400635; doi:10.1038/s41467-023-40333-7)
Supplement: Supplementary file 16 — Supplementary Data 13 [file 41467_2023_40333_MOESM16_ESM.xlsx]

## Sheet: SupplementaryData13
Supplementary Data 13 Biotransformation products of amitriptyline detected in human plasma samples. Each biotransformation product is described by its molecular formulae and the type of biotransformation step (phase I or phase II) from parent which leads to its production. The measured m/z, retention time (RT) and ion form of a representative feature are reported for each UHPLC-MS assay in which …
Compound ID	Compound Name	Molecular Formula	Phase I/II	m/z	RT (secs)	Ion Form	MSI Confidence Level	Schymanski Confidence Level	MetFrag Explained MS/MS Peaks
Amitriptyline	Amitriptyline	C20H23N	NA	278.19	67	[M+H]+	1	1	51.0230:[C4H5-2H]+; 58.0651:[C3H8N]+; 65.0385:[C5H5]+; 77.0385:[C6H4]+H+; 84.0807:[C5H11N-H]+; 91.0541:[C7H6]+H+; 105.0698:[C8H8]+H+; 115.0542:[C9H7]+; 117.0699:[C9H7+H]+H+; 128.0621:[C10H9-H]+; 129.0698:[C10H9]+; 152.0621:[C12H9-H]+; 155.0856:[C12H13-2H]+; 165.0699:[C13H8]+H+; 178.0778:[C14H9]+H+; 179.0855:[C14H12-H]+; 189.0699:[C15H11-2H]+; 191.0856:[C15H12-H]+; 205.1011:[C16H13]+; 218.1091:[C1…
M1	Desmethylnortriptyline	C19H19N	I	250.159	92.8	[M+H]+	MS1 only	4	NA
M2	Hydroxynortriptyline	C19H21NO	I	280.17	107.4	[M+H]+	2	3	70.0650:[C4H9N-H]+; 115.0541:[C9H7]+; 152.0621:[C12H9-H]+; 153.0698:[C12H9]+; 189.0700:[C15H11-2H]+; 191.0856:[C15H11]+; 205.1013:[C16H12]+H+; 216.0934:[C17H14-2H]+; 231.1170:[C18H16-H]+; 262.1592:[C19H20N]+
M3	Nortriptyline	C19H21N	I	264.175	74.4	[M+H]+	2	2a	51.0230:[C4H5-2H]+; 65.0385:[C5H5]+; 70.0651:[C4H9N-H]+; 91.0542:[C7H6]+H+; 105.0698[C8H8]+H+; 115.0542:[C9H7]+; 117.0698:[C9H7+H]+H+; 128.0621:[C10H9-H]+; 129.0700:[C10H9]+; 152.0621:[C12H9-H]+; 155.0856:[C12H13-2H]+; 165.0670:[C13H8]+H+; 178.0779:[C14H9]+H+; 179.0856:[C14H12-H]+; 189.0699:[C15H11-2H]+; 191.0856:[C15H12-H]+; 205.1012:[C16H13]+; 218.1092:[C17H15-H]+; 233.1326:[C18H17]+
M4	Hydroxyamitrityline	C20H23NO	I	294.185	70.3	[M+H]+	2	3	58.0651:[C3H8N]+; 65.0386:[C5H5]+; 91.05416:[C7H6]+H+; 105.0698:[C8H8]+H+; 115.0542:[C9H7]+; 117.0699:[C9H7+H]+H+; 155.0854:[C12H13-2H]+; 189.0698:[C15H11-2H]+; 191.0856:[C15H12-H]+; 233.1327:[C18H17]+
				294.185	90.1	[M+H]+	2	3	58.0651:[C3H8N]+; 84.0807:[C5H11N-H]+; 115.0542:[C9H7]+; 189.0701:[C15H11-2H]+; 216.0934:[C17H14-2H]+; 231.1171:[C18H16-H]+; 276.1748:[C20H22N]+
M5	Nortriptyline sulfate	C19H21NO4S	II	360.127	72.8	[M+H]+	2	3	249.1275:[C18H16O]+H+; 280.1695:[C19H20NO+H]+H+
M6	Carboxyamitriptyline	C20H21NO	I	292.17	80	[M+H]+	MS1 only	4	NA
M7	oxidation_x2_sulfation	C20H23NO5S	II	390.137	77.8	[M+H]+	MS1 only	4	NA
M8	Dihyrdoxynortriptyline	C19H21NO2	I	296.165	170	[M+H]+	MS1 only	4	NA
M9	Amitriptyline N-glucuronide	C26H31NO6	II	454.223	319.1	[M+H]+	2	2b	91.0541:[C7H6]+H+; 105.0698:[C8H8]+H+; 115.05421:[C9H7]+; 117.0699:[C9H7+H]+H+; 155.0855:[C12H13-2H]+; 178.0777:[C14H9]+H+; 189.0700:[C15H11-2H]+; 191.0855:[C15H12-H]+; 233.1326:[C18H17]+; 278.1906:[C20H23N]+H+
M10	Nortriptlyine glucoronide	C25H29NO7	II	456.202	375.1	[M+H]+	2	3	262.1592:[C19H20N]+
				456.202	380.1	[M+H]+	MS1 only	4	NA
M11	Amitriptyline O-glucuronide	C26H31NO7	II	470.217	369.6	[M+H]+	2	3	58.0651:[C3H8N]+; 231.1170:[C18H16-H]+; 276.1750:[C20H22N]+; 294.1857:[C20H22NO+H]+H+
M12	Hydroxydesmethylnortriptyline	C18H19NO	I	266.154	153	[M+H]+	MS1 only	4	NA
