# Supplementary material for: Simultaneously discovering the fate and biochemical effects of pharmaceuticals through untargeted metabolomics
Source: Nat Commun. 2023 Aug 3;14:4653. doi: 10.1038/s41467-023-40333-7 (PMC10400635; doi:10.1038/s41467-023-40333-7)
Supplement: Supplementary file 17 — Supplementary Data 14 [file 41467_2023_40333_MOESM17_ESM.xlsx]

## Sheet: SupplementaryData14
Supplementary Data 14 Biotransformation products of atorvastatin detected in human plasma samples. Each biotransformation product is described by its molecular formulae and the type of biotransformation step (phase I or phase II) from parent which leads to its production. The measured m/z, retention time (RT) and ion form of a representative feature are reported for each UHPLC-MS assay in which a…
Compound ID	Compound Name	Molecular Formula	Phase I/II	m/z	RT (secs)	Ion Form	MSI Confidence Level	Schymanski Confidence Level	MetFrag Explained MS/MS Peaks
Atorvastatin	Atorvastatin	C33H35FN2O5	NA	559.26	34	[M+H]+	2	2a	89.0595:[C4H8O2]+H+; 276.1182:[C19H16FN-H]+; 292.1499:[C20H18FN]+H+; 380.1668:[C26H21FN2]+; 440.2239:[C26H29FNO4+H]+H+
M1	Atorvastatin lactone	C33H33FN2O4	I	541.25	26.6	[M+H]+	2	2b	95.0491:[C6H8O-H]+; 115.0543:[C9H5+H]+H+; 133.0448:[C9H4F+H]+H+; 207.0607:[C15H9F-H]+; 238.1027:[C16H13FN]+; 320.1446:[C21H19FNO]+; 338.1551:[C24H21NO-H]+; 380.2021:[C24H26FNO2]+H+; 406.1813:[C28H25FN2-2H]+; 499.2387:[C31H32FN2O3]+
M2	Hydroxyatorvastatin	C33H35FN2O6	I	575.255	34.8	[M+H]+	MS1 only	4	NA
M3	Hydroxyatorvastatin lactone	C33H33FN2O5	I	557.245	26.9	[M+H]+	MS1 only	4	NA
M4	Dihydroxy atorvastatin lactone	C33H33FN2O6	I	573.24	28.7	[M+H]+	MS1 only	4	NA
