# Supplementary material for: Simultaneously discovering the fate and biochemical effects of pharmaceuticals through untargeted metabolomics
Source: Nat Commun. 2023 Aug 3;14:4653. doi: 10.1038/s41467-023-40333-7 (PMC10400635; doi:10.1038/s41467-023-40333-7)
Supplement: Supplementary file 18 — Supplementary Data 15 [file 41467_2023_40333_MOESM18_ESM.xlsx]

## Sheet: SupplementaryData15
Supplementary Data 15 Biotransformation products of bisoprolol detected in human plasma samples. Each biotransformation product is described by its molecular formulae and the type of biotransformation step (phase I or phase II) from parent which leads to its production. The measured m/z, retention time (RT) and ion form of a representative feature are reported for each UHPLC-MS assay in which a g…
Compound ID	Compound Name	Molecular Formula	Phase I/II	m/z	RT (secs)	Ion Form	MSI Confidence Level	Schymanski Confidence Level	MetFrag Explained MS/MS Peaks
Bisoprolol	Bisprolol	C18H31NO4	NA	326.233	95	[M+H]+	2	2a	56.0495:[C3H7N-H]+; 74.0599:[C3H7NO]+H+; 116.1070:[C6H14NO]+; 154.1226:[C9H15NO]+H+
M1		C12H18O4	I	227.128	27.3	[M+H]+	MS1 only	4	NA
M2		C15H23NO5	I	298.165	387.9	[M+H]+	MS1 only	4	NA
