# Supplementary material for: Simultaneously discovering the fate and biochemical effects of pharmaceuticals through untargeted metabolomics
Source: Nat Commun. 2023 Aug 3;14:4653. doi: 10.1038/s41467-023-40333-7 (PMC10400635; doi:10.1038/s41467-023-40333-7)
Supplement: Supplementary file 19 — Supplementary Data 16 [file 41467_2023_40333_MOESM19_ESM.xlsx]

## Sheet: SupplementaryData16
Supplementary Data 16 Biotransformation products of omeprazole detected in human plasma samples. Each biotransformation product is described by its molecular formulae and the type of biotransformation step (phase I or phase II) from parent which leads to its production. The measured m/z, retention time (RT) and ion form of a representative feature are reported for each UHPLC-MS assay in which a g…
Compound ID	Compound Name	Molecular Formula	Phase I/II	m/z	RT (secs)	Ion Form	MSI Confidence Level	Schymanski Confidence Level	MetFrag Explained MS/MS Peaks
Omeprazole	Omeprazole	C17H19N3O3S	N/A	346.122	33.9	[M+H]+	2	2a	65.0386:[C5H6-H]+; 67.0541:[C5H6]+H+; 77.0386:[C6H3+H]+H+; 79.0542:[C6H7]+; 92.0494:[C6H7N-H]+; 93.0573:[C6H7N]+; 94.0650:[C6H7N]+H+; 95.0491:[C6H7O]+; 105.0447:[C6H4N2]+H+; 106.0651:[C7H7N]+H+; 107.0729:[C7H7N+H]+H+; 108.0808:[C7H7N+2H]+H+; 110.0601:[C6H8NO]+; 120.0808:[C8H9N]+H+; 121.0886:[C8H9N+H]+H+; 122.0965:[C8H9N+2H]+H+; 136.0757:[C8H10NO]+; 149.0710:[C8H7N2O+H]+H+; 150.0914:[C9H12NO]+; 15…
M1	Omeprazole sulfone	C17H19N3O4S	I	362.117	28.4	[M+H]+	2	2a	53.0386:[C4H5]+; 65.0385:[C5H6-H]+; 67.0541:[C5H6]+H+; 77.0385:[C6H7-2H]+; 79.0541:[C6H7]+; 80.0494:[C5H7N-H]+; 94.0651:[C6H8N]+; 95.0491:[C6H7O]+; 106.0650:[C7H8N]+; 108.0806:[C7H10N]+; 120.0807:[C8H10N]+; 121.0886:[C8H10N]+H+; 122.0600:[C7H8NO]+; 123.0679:[C7H8NO]+H+; 124.0757:[C7H8NO+H]+H+; 136.0758:[C8H10NO]+; 138.0914:[C8H10NO+H]+H+; 149.0710:[C8H6N2O+2H]+H+; 152.0706:[C8H9NO2]+H+; 166.0863:…
M2	Hydroxyomeprazole	C17H19N3O4S	I	362.117	42.4	[M+H]+	2	2a	51.0230:[C4H5-2H]+; 53.0386:[C4H5]+; 65.0386:[C5H6-H]+;66.0464:[C5H6]+; 77.0386:[C6H7-2H]+; 78.0464:[C6H7-H]+; 79.0416:[C5H7N-2H]+; 79.0542:[C6H7]+; 93.0573:[C6H8N-H]+; 94.0651:[C6H8N]+; 95.0491:[C6H7O]+; 106.0651:[C7H8N]+; 107.0730:[C7H10N-H]+; 108.0808:[C7H10N]+; 118.0652:[C8H10N-2H]+; 120.0808:[C8H10N]+; 121.0887:[C8H10N]+H+; 122.0965:[C8H10N+H]+H+; 134.0475:[C7H6N2O]+; 136.0758:[C8H10NO]+; 14…
M3	Hydroxyomeprazole sulfone	C16H17N3O4S	I	348.101	33.5	[M+H]+	MS1 only	4	N/A
M4	Omeprazole sulfone N-oxide	C17H19N3O5S	I	378.112	33.9	[M+H]+	2	3	106.0525:[C6H4N2+H]+H+; 138.0914:[C8H9NO+2H]+H+; 149.0710:[C8H7N2O+H]+H+; 152.0706:[C8H10NO2]+; 166.0863:[C9H12NO2]+; 195.0222:[C8H6N2O2S]+H+; 230.0483:[C9H12NO4S]+
M5	Omeprazole sulfide	C17H19N3O2S	I	330.127	30.9	[M+H]+	MS1 only	4	NA
M6	Hydroxyomeprazole sulfide	C16H17N3O2S	I	316.112	38.1	[M+H]+	MS1 only	4	NA
M7	Omeprazole carboxylic acid	C17H17N3O5S	I	376.096	28.4	[M+H]+	MS1 only	4	NA
M8	Omeprazole sulfide carboxylic acid	C17H17N3O4S	I	360.101	113.4	[M+H]+	MS1 only	4	NA
M9	Dihydroxy omeprazole sulfide	C17H19N3O6S	I	394.107	39.5	[M+H]+	MS1 only	4	NA
M9	Omeprazole sulphide carboxylic acid glucoronide	C23H25N3O10S	II	536.133	343.8	[M+H]+	MS1 only	4	NA
