# Supplementary material for: Simultaneously discovering the fate and biochemical effects of pharmaceuticals through untargeted metabolomics
Source: Nat Commun. 2023 Aug 3;14:4653. doi: 10.1038/s41467-023-40333-7 (PMC10400635; doi:10.1038/s41467-023-40333-7)
Supplement: Supplementary file 21 — Source data [file 41467_2023_40333_MOESM21_ESM.xlsx]

## Sheet: Figure4a
Figure 4 Peak intensity measurements of sunitinib and its biotransformation products in rat plasma. a Relationship between UHPLC-MS untargeted metabolomics peak intensity measurements of sunitinib (HILIC positive assay) and the absolute quantification of sunitinib using conventional targeted LC-MS/MS
SubjectID	Targeted [Sunitinib] (umol/L)	Untargeted Metabolomics - Normalised Peak Intensity
53	4.14	2.23902e+09
54	2.07	1.11501e+09
55	2.65	1.29528e+09
66	1.52	7.55976e+08
67	3.28	1.88553e+09
68	4.46	1.75647e+09
69	2.34	1.03204e+09

## Sheet: SupplementaryFigure6
Supplementary Figure 6 Reliability of untargeted metabolomics peak intensity measurements of sunitinib. Relationship between peak intensity measurements of sunitinib measured by untargeted a) RP C18 positive and b) HILIC negative UHPLC-MS metabolomics in rat plasma sampled on day 15, and quantitative measurements of sunitinib derived from targeted HPLC-MS/MS analysis of rat plasma also sampled on…
SubjectID	Targeted [Sunitinib] (umol/L)	Untargeted Metabolomics (RP C18 Positive) - Normalised Peak Intensity	Untargeted Metabolomics (HILIC Negative) - Normalised Peak Intensity
53	4.14	2.54533e+08	259014
54	2.07	1.38198e+08	136936
55	2.65	2.14548e+08	150116
66	1.52	1.20775e+08	43791.3
67	3.28	2.7139e+08	207550
68	4.46	2.73824e+08	183729
69	2.34	9.56816e+07	57265.6

## Sheet: SupplementaryFigure7
Supplementary Figure 7 Reliability of untargeted metabolomics relative peak intensity measurements of KU60648. Relationship between peak intensity of KU60648 measured by untargeted a HILIC positive, b RP C18 positive, and c HILIC negative UHPLC-MS metabolomics, and quantitative measurements of KU60648 derived from targeted HPLC-MS/MS analysis. Rat plasma for both analyses was sampled at the same …
Sampling Day	SubjectID	Targeted [KU60648] (umol/L)	Untargeted Metabolomics (HILIC positive) - Normalised Peak Intensity	Untargeted Metabolomics (RP C18 positive) - Normalised Peak Intensity	Untargeted Metabolomics (HILIC negative) - Normalised Peak Intensity
1	31	1.25	175612	1.0006e+07	175612
1	32	2.27	236945	1.77968e+07	236945
1	33	1.69	183126	1.1184e+07	183126
1	34	3.34	425007	3.09749e+07	425007
1	35	2.52	310089	2.0667e+07	310089
2	41	1.84	388814	2.46884e+07	388814
2	42	2.18	769880	4.51635e+07	769880
2	43	2.12	342888	2.61428e+07	342888
2	44	2.15	910623	5.82623e+07	910623
2	45	2.4	833421	4.54527e+07	833421
4	31	8.48	182351	1.22162e+07	182351
4	32	6.97	187207	9.31152e+06	187207
4	33	4.09	470607	2.72399e+07	470607
4	34	9.59	423665	2.20421e+07	423665
4	35	5.04	369370	2.29368e+07	369370
4	41	8.58	407059	2.40991e+07	407059
4	42	13.7	820954	3.621e+07	820954
4	43	8.39	366072	1.74807e+07	366072
4	44	15.3	1.25103e+06	5.31473e+07	1.25103e+06

## Sheet: Figure4b
Figure 4 Peak intensity measurements of sunitinib and its biotransformation products in rat plasma. b Mean peak intensity (cross ) of sunitinib over the duration of the 15-day study, as measured by UHPLC-MS untargeted metabolomics. Individual data points are also displayed (open circle). Error bars show standard error. Arrows indicate time of dosing.
Day	SubjectID	Nomalised Peak Intensity
1	51	9.36889e+08
1	52	2.6147e+09
1	53	2.95857e+09
1	54	2.40705e+09
1	55	2.66144e+09
2	66	1.58916e+09
2	67	2.671e+09
2	68	4.29083e+09
2	69	3.58944e+09
2	70	1.92468e+09
4	51	1.68414e+09
4	52	3.87048e+09
4	53	5.81717e+09
4	54	3.05604e+09
4	55	3.69738e+09
8	66	2.09536e+09
8	67	3.07541e+09
8	68	5.48581e+09
8	69	4.86071e+09
8	70	1.44426e+09
15	51	1.93752e+09
15	53	2.23902e+09
15	54	1.11501e+09
15	55	1.29528e+09
15	66	7.55976e+08
15	67	1.88553e+09
15	68	1.75647e+09
15	69	1.03204e+09
15	70	1.4438e+09

## Sheet: SupplementaryFigure8
Supplementary Figure 8 Temporal distribution of KU60648 in plasma of exposed rats. Mean (cross) peak intensity of KU60648, measured by UHPLC-MS untargeted metabolomics, over the duration of the 4-day study. N = 5 separate animals on days 1 and 2; n = 9 separate animals on day 4. Individual data points are also displayed (open circle). Error bars show standard error. Blue arrows indicate time of d…
Day	SubjectID	Nomalised Peak Intensity
1	31	6.67669e+07
1	32	1.14156e+08
1	33	7.75489e+07
1	34	1.81408e+08
1	35	1.12414e+08
2	41	1.63914e+08
2	42	3.16289e+08
2	43	1.66804e+08
2	44	4.02018e+08
2	45	3.42152e+08
4	31	7.87793e+07
4	32	6.94453e+07
4	33	2.03096e+08
4	34	1.80218e+08
4	35	1.71305e+08
4	41	1.38401e+08
4	42	2.71782e+08
4	43	1.16055e+08
4	44	4.14072e+08

## Sheet: Figure4c
Figure 4 Peak intensity measurements of sunitinib and its biotransformation products in rat plasma. c Median peak intensities, measured by UHPLC-MS untargeted metabolomics and scaled by unit variance, of sunitinib and its biotransformation products over the duration of the 15-day exposure study, clustered by an unsupervised k-means approach (k = 6, optimal value determined by the Elbow Method). C…
		Nomalised Peak Intensity
Day	SubjectID	Sunitinib	M1	M2	M3	M4	M5	M6	M7	M8	M9	M11	M12	M13	M14	M15	M16	M17	M18	M19	M20
1	51	9.36889e+08	1.27569e+09	3.40903e+07	444569	1.47368e+06	1.52631e+06	3.79005e+06	6.10268e+06	1.55633e+06	6.55624e+06	505703	9.861e+06	1.49512e+06		254889	39518.1	116244	573933		33282.8
1	52	2.6147e+09	2.84461e+09	6.51789e+07	3.04575e+06	8.04349e+06	2.16552e+06	5.95172e+06	3.78907e+06	1.96604e+06	2.95295e+06	1.04893e+06	8.267e+07	1.38965e+06	1.39912e+07	302130	26492.3	200449	2.17693e+06	75785.1	69549.8
1	53	2.95857e+09	2.5981e+09	6.22772e+07	532182	3.43713e+06	1.28373e+06	5.64398e+06	1.48128e+07	3.37022e+06	6.27256e+06	663249	3.46369e+07	1.47763e+06	2.94981e+06	313815	57101.1	142660	727996	27289.1	74589.9
1	54	2.40705e+09	3.48686e+09	5.19854e+07	1.04864e+06	4.97459e+06	1.75031e+06	4.88777e+06	7.72821e+06	3.82546e+06	4.94446e+06	1.74642e+06	4.72118e+07	1.84601e+06	5.96477e+06	433157	62487.2	212195	2.03613e+06	68738.8
1	55	2.66144e+09	2.50134e+09	6.36844e+07	602969	4.5438e+06	1.24013e+06	4.67139e+06	6.37993e+06	2.70746e+06	6.36584e+06	2.28818e+06	4.14474e+07	1.67341e+06	4.19671e+06	428290	47991.9	209641	1.16594e+06	55600.5	70968.5
2	66	1.58916e+09	2.60651e+09	7.26063e+07	1.67066e+06	6.24962e+06	2.06241e+06	4.7962e+06	4.97578e+06	1.51999e+06	1.05529e+07	1.4036e+06	2.13339e+07	1.13673e+06	4.85021e+06	1.44242e+06	27219.1	93875.1	1.5549e+06	62617	100077
2	67	2.671e+09	4.23745e+09	7.03657e+07	2.24234e+06	8.95167e+06	1.92345e+06	7.67184e+06	3.89954e+06	3.13579e+06	5.85925e+06	1.11641e+06	3.94637e+07	2.62961e+06	7.12927e+06	794867	43055.1	327488	2.51277e+06	158299	61423.4
2	68	4.29083e+09	4.82354e+09	1.05594e+08	784147	7.96408e+06	3.23958e+06	1.12896e+07	9.69994e+06	3.16918e+06	1.62091e+07	919366	4.73746e+07	2.84737e+06	7.62814e+06	1.42613e+06	74554.1	394879	1.46889e+06	171429	112892
2	69	3.58944e+09	4.86389e+09	6.9901e+07	2.01287e+06	8.54358e+06	2.67128e+06	1.29317e+07	6.72003e+06	5.35882e+06	6.79264e+06	1.72427e+06	6.85676e+07	4.88144e+06	1.0053e+07	987710	62598.9	472541	2.50904e+06	126438	61670.4
2	70	1.92468e+09	2.47362e+09	7.42766e+07	1.43994e+06	3.95612e+06	838702	4.43544e+06	5.52565e+06	1.65195e+06	7.64162e+06	1.05056e+06	1.94167e+07	1.40495e+06	7.21794e+06	1.28275e+06	37888.8	135961	2.79822e+06	34910.3	217175
4	51	1.68414e+09	2.44949e+09	5.95862e+07	1.48466e+06	5.05718e+06	1.9209e+06	8.34535e+06	1.73892e+07	1.41929e+06	1.52213e+07	587900	9.37046e+06	2.27159e+06	3.19028e+06	1.67369e+06	134993	343609	1.07549e+06	69535.5	71061.1
4	52	3.87048e+09	4.5908e+09	1.2701e+08	1.81129e+06	8.06964e+06	1.66642e+06	1.48089e+07	6.62488e+06	2.05438e+06	1.62395e+07	3.61128e+06	4.86019e+07	2.12656e+06	9.90928e+06	2.43556e+06	58594.2	711309	2.47896e+06	164057	140970
4	53	5.81717e+09	6.37856e+09	1.18189e+08	1.87102e+06	9.18354e+06	886136	8.0699e+06	1.20932e+07	2.47851e+06	1.20102e+07	2.32776e+06	6.35408e+07	2.03846e+06	9.64801e+06	1.68406e+06	98492.5	489041	3.43684e+06	153482	107993
4	54	3.05604e+09	3.05147e+09	7.68934e+07	1.27132e+06	7.83523e+06	2.11428e+06	1.00015e+07	6.14219e+06	3.60075e+06	8.69657e+06	965871	2.88817e+07	1.98989e+06	4.82839e+06	1.40163e+06	76610.5	477096	1.8296e+06	127318	55313.2
4	55	3.69738e+09	4.12224e+09	7.52115e+07	997759	7.31975e+06	1.60603e+06	1.21874e+07	6.41191e+06	1.84639e+06	7.95942e+06	2.63185e+06	4.36512e+07	2.15967e+06	5.44386e+06	1.05875e+06	72510.6	521097	1.95749e+06	213397	110508
8	66	2.09536e+09	3.59957e+09	8.71524e+07	1.91e+06	6.05996e+06	1.35402e+06	8.94799e+06	2.92898e+06	3.5976e+06	1.35112e+07	1.12187e+06	1.68051e+07	2.14879e+06	5.08081e+06	2.09726e+06	10646.3	155108	1.83915e+06	55272.2	132417
8	67	3.07541e+09	5.8719e+09	8.67923e+07	2.39214e+06	9.23364e+06	2.45667e+06	1.48299e+07	3.41746e+06	3.1321e+06	1.14463e+07	1.29159e+06	3.65762e+07	3.11235e+06	9.88893e+06	2.05728e+06	42514.4	606402	3.12918e+06	163321	100981
8	68	5.48581e+09	8.99624e+09	9.58139e+07	1.95548e+06	1.46927e+07	3.04952e+06	1.92439e+07	5.80277e+06	4.15158e+06	1.43873e+07	1.26002e+06	5.7187e+07	4.32764e+06	7.6674e+06	1.92278e+06	57481.9	812595	2.61164e+06	262440	92365.2
8	69	4.86071e+09	8.32844e+09	9.78505e+07	2.68766e+06	1.37503e+07	2.45868e+06	1.04844e+07	5.97391e+06	7.35085e+06	7.80289e+06	2.12758e+06	8.6183e+07	2.68641e+06	1.26737e+07	1.66654e+06	68167.9	733371	3.90365e+06	194987	117057
8	70	1.44426e+09	3.17572e+09	6.9414e+07	1.12242e+06	3.68652e+06	689915	7.88597e+06	7.05104e+06	1.91416e+06	8.5524e+06	927986	9.44078e+06	1.81795e+06	2.80978e+06	1.39677e+06	39462.6	232779	1.62794e+06	21410	148752
15	51	1.93752e+09	2.69338e+09	7.37927e+07	1.21281e+06	3.07832e+06	7.75368e+06	8.42631e+06	1.13181e+07	1.81789e+06	1.80717e+07	2.85948e+06	3.32191e+06	2.03165e+06	2.54365e+06	4.80925e+06	257103	338709	913871		362089
15	53	2.23902e+09	3.79606e+09	4.8199e+07	1.16579e+06	4.63005e+06	1.73723e+06	1.25478e+07	2.39757e+07	1.47742e+06	8.43854e+06	1.77038e+06	1.30562e+07	3.18166e+06	1.9814e+06	1.33983e+06	824995	678659	773780	228677	106130
15	54	1.11501e+09	3.00324e+09	1.97336e+07	757880	3.49398e+06	1.10933e+06	1.72023e+06	2.29459e+06	2.94097e+06	3.90225e+06	518867	9.57502e+06	905105	2.17617e+06	778145	59203.4	118066	1.02561e+06	23085.3	27368.6
15	55	1.29528e+09	2.63503e+09	2.98258e+07	1.1245e+06	3.81862e+06	895257	3.50057e+06	3.38676e+06	1.56175e+06	5.40163e+06	548113	8.95859e+06	1.07658e+06	2.61158e+06	785710	98728.7	173672	877521	62588	77343.7
15	66	7.55976e+08	1.96457e+09	2.76722e+07	1.68013e+06	3.28934e+06	1.38383e+06	3.30671e+06	3.86611e+06	2.23387e+06	3.92359e+06	297079	6.14909e+06	1.5668e+06	1.59097e+06	896422	93413.8	145707	782465	13258.9	100199
15	67	1.88553e+09	4.05484e+09	3.1115e+07	1.88854e+06	5.30553e+06	848665	3.73375e+06	2.14335e+06	2.27181e+06	5.69885e+06	413826	1.9828e+07	1.23107e+06	5.46445e+06	1.04409e+06	35663.4	207344	2.00811e+06	42921.9	48787.7
15	68	1.75647e+09	4.77165e+09	2.83008e+07	1.33685e+06	5.99396e+06	1.2314e+06	4.89612e+06	4.47761e+06	1.82937e+06	5.95765e+06	433787	2.27484e+07	1.64644e+06	4.81867e+06	1.05118e+06	79482.5	474217	1.48083e+06	95759.8	61570.9
15	69	1.03204e+09	2.41174e+09	1.94631e+07	929453	3.67335e+06	1.31676e+06	2.2382e+06	1.0318e+07	4.02879e+06	2.03681e+06	650656	1.74927e+07	2.34804e+06	2.479e+06	808668	134885	325290	791881	29445.7	72150.8
15	70	1.4438e+09	3.16327e+09	3.80916e+07	2.26076e+06	3.75358e+06	1.7331e+06	6.49746e+06	4.47569e+06	1.76541e+06	6.95831e+06	1.07466e+06	5.61835e+06	1.65286e+06	5.8599e+06	1.884e+06	74628.3	302676	2.7706e+06	14473.7	143479

## Sheet: SupplementaryFigure9
Supplementary Figure 9 Temporal distributions of KU60648 and its biotransformation products in plasma of exposed rats. Median peak intensities, measured by UHPLC-MS untargeted metabolomics and scaled by unit-variance, of KU60648 and its biotransformation products over the duration of the 4-day study, clustered by unsupervised k-means clustering (k = 6, optimal value determined by the Elbow Method…
		Normalised Peak Intensity
Day	SubjectID	KU60648	M1	M2	M3	M4	M5	M6	M7	M8	M9	M10	M11	M12	M13	M14	M15	M16	M17	M18	M19	M20	M21	M22
1	31	6.67669e+07	845767	2.73483e+07	79842.8	185385	262169	303930	14331.6	675076	1.23752e+06	990204	278816	25821.5	19795	3.53667e+06		321512	651070	3.58365e+06	624468	110404		360630
4	31	7.87793e+07	854410	3.9052e+07	511283	292685	402534	539443	91215.7	1.3641e+06	1.85241e+06	9.3317e+06	225343	557770	98792.7	1.27127e+07	157218	1.43554e+06	966809	2.2753e+07	2.1506e+06	463236	208818	2.23559e+06
1	32	1.14156e+08	4.09335e+06	5.10055e+07	141876	338032	511921	317207	108766	1.16912e+06	2.04872e+06	1.83847e+06	249570	179256	46200.7	1.35178e+07	127095	583728	918905	9.86999e+06	1.1559e+06	264895	97215.7	763317
4	32	6.94453e+07	953200	3.75124e+07	505697	422080	921606	625365	285905	1.65001e+06	2.66379e+06	1.04274e+07	192940	1.94051e+06	151315	3.1726e+07	688110	2.91874e+06	1.57368e+06	1.00886e+07	1.94007e+06	749708	760663	3.15736e+06
1	33	7.75489e+07	101615	2.74757e+07	110185	117932	175457	285112	37043.1	269553	837891	3.48456e+06	96819.7		28789.2	3.69073e+06		462630	746245	6.62401e+06	571139	121157	16361.1	193967
4	33	2.03096e+08	260375	7.0152e+07	582017	486418	1.54942e+06	510805	266757	2.55347e+06	3.33077e+06	1.69959e+07	103005	507678	105147	2.34565e+07	294242	4.54185e+06	1.72408e+06	1.71591e+07	3.24474e+06	1.30042e+06	365373	1.77578e+06
1	34	1.81408e+08	2.6131e+06	5.63932e+07	191194	417527	755727	493856	201470	1.09774e+06	3.11702e+06	2.30273e+06	246768	100855	64883.1	1.20303e+07	111657	1.70513e+06	876363	7.86469e+06	1.30487e+06	475011	104393	1.16645e+06
4	34	1.80218e+08	547142	4.46673e+07	419162	219512	984569	311949	182522	1.55328e+06	2.70261e+06	1.01145e+07	568472	1.11257e+06	167853	3.29204e+07	315715	3.23649e+06	2.19526e+06	1.06268e+07	2.16404e+06	577796	427605	3.23863e+06
1	35	1.12414e+08	3.28934e+06	5.20799e+07	168436	334547	307522	401883	184544	1.16127e+06	2.4033e+06	3.62736e+06	418476	57620	53404.1	5.74915e+06	44538	1.2963e+06	778500	8.4045e+06	1.48775e+06	365870	75642.5	402172
4	35	1.71305e+08	2.44683e+06	6.27642e+07	520300	326632	728847	867889	186754	1.80352e+06	1.98794e+06	7.73146e+06	1.12985e+06	206479	58233	1.54366e+07	82738.9	1.86966e+06	1.77464e+06	1.57044e+07	3.22769e+06	763498	136565	1.89715e+06
2	41	1.63914e+08	3.27953e+06	4.9874e+07	299481	374034	977655	543950	232004	2.74456e+06	3.3908e+06	6.40881e+06	380945	206409	94387.8	1.31266e+07	153906	1.42021e+06	1.03205e+06	1.23645e+07	2.52762e+06	521062	161921	956536
4	41	1.38401e+08	659699	4.33363e+07	341267	497868	1.94074e+06	629395	694807	3.01784e+06	7.00426e+06	9.82863e+06	160115	2.42337e+06	231340	5.75495e+07	1.16094e+06	3.84697e+06	1.52742e+06	1.95702e+07	5.53454e+06	1.19068e+06	787025	4.22626e+06
2	42	3.16289e+08	4.4166e+06	1.08887e+08	574955	852220	1.54853e+06	982827	331638	2.73854e+06	6.26015e+06	2.02136e+07	477819	589636	196481	5.31325e+07	655509	1.94407e+06	1.26877e+06	4.35411e+07	6.01288e+06	1.63609e+06	298948	1.9921e+06
4	42	2.71782e+08	157043	7.14316e+07	414984	1.10335e+06	1.93266e+06	407316	1.00895e+06	818167	1.68768e+07	1.73621e+07	174832	2.02734e+06	456984	7.69216e+07	1.99962e+06	7.07079e+06	4.57309e+06	2.52444e+07	6.83151e+06	2.06795e+06	1.57502e+06	3.07879e+06
2	43	1.66804e+08	7.53965e+06	5.63243e+07	230764	506092	760268	498027	164441	1.98281e+06	4.28355e+06	6.14172e+06	919728	310115	73326.5	1.49975e+07	262331	2.29824e+06	3.62775e+06	1.35143e+07	1.39755e+06	349037	196276	1.38349e+06
4	43	1.16055e+08	1.24186e+06	6.06213e+07	548186	708034	1.61879e+06	544233	462343	3.07075e+06	4.32372e+06	1.84684e+07	288093	1.82329e+06	118311	5.54459e+07	1.08243e+06	7.20331e+06	4.139e+06	1.11623e+07	2.90248e+06	1.04254e+06	915798	2.88803e+06
2	44	4.02018e+08	3.0461e+06	1.54287e+08	867672	1.38244e+06	1.63042e+06	1.01239e+06	225677	1.66442e+06	9.0314e+06	1.02863e+07	794013	141300	173948	2.14678e+07	649229	5.11297e+06	1.45247e+06	5.10644e+07	4.33297e+06	1.10803e+06	266942	1.53392e+06
4	44	4.14072e+08	148735	9.25155e+07	1.30242e+06	1.21611e+06	2.70434e+06	401074	815348	1.54994e+06	2.41773e+07	1.64613e+07	106283	1.76799e+06	747899	9.22405e+07	3.51179e+06	1.89412e+07	3.81524e+06	3.85778e+07	1.26365e+07	4.51822e+06	1.42011e+06	3.06571e+06
2	45	3.42152e+08	4.53078e+06	9.92057e+07	580241	873531	1.34758e+06	896724	389365	1.85289e+06	9.86242e+06	7.50179e+06	423875	126249	180207	2.40551e+07	631866	4.2881e+06	1.41238e+06	3.11251e+07	5.88986e+06	1.41547e+06	261153	1.12093e+06

## Sheet: Figure5d
Figure 5 Biochemical changes revealed in the plasma and cardiac tissue of rats exposed to sunitinib. d Box plots showing significantly increased plasma levels of 4 sphingomyelins found to be associated with sunitinib levels at the site of toxicity, in rats exposed to sunitinib (red) for 15 days, compared to time-matched biological controls (blue).
LipidGroup	IonForm	Treatment	SubjectID	Nomalised Peak Intensity
SM(d40:1)	[M+HCOO]-	Control	46	1.13176e+06
SM(d40:1)	[M+HCOO]-	Control	47	1.04233e+06
SM(d40:1)	[M+HCOO]-	Control	48	1.15161e+06
SM(d40:1)	[M+HCOO]-	Control	49	1.29953e+06
SM(d40:1)	[M+HCOO]-	Control	50	970184
SM(d40:1)	[M+HCOO]-	Control	61	1.43883e+06
SM(d40:1)	[M+HCOO]-	Control	62	1.32822e+06
SM(d40:1)	[M+HCOO]-	Control	63	1.50446e+06
SM(d40:1)	[M+HCOO]-	Control	64	1.24938e+06
SM(d40:1)	[M+HCOO]-	Control	65	1.52414e+06
SM(d40:1)	[M+HCOO]-	Sunitinib	51	2.33642e+06
SM(d40:1)	[M+HCOO]-	Sunitinib	53	1.20521e+06
SM(d40:1)	[M+HCOO]-	Sunitinib	54	1.32733e+06
SM(d40:1)	[M+HCOO]-	Sunitinib	55	1.56937e+06
SM(d40:1)	[M+HCOO]-	Sunitinib	66	1.34098e+06
SM(d40:1)	[M+HCOO]-	Sunitinib	67	1.96086e+06
SM(d40:1)	[M+HCOO]-	Sunitinib	68	1.58946e+06
SM(d40:1)	[M+HCOO]-	Sunitinib	69	1.775e+06
SM(d40:1)	[M+HCOO]-	Sunitinib	70	1.60581e+06
SM(d42:2)	[M+HCOO]-	Control	46	4.23715e+06
SM(d42:2)	[M+HCOO]-	Control	47	4.05548e+06
SM(d42:2)	[M+HCOO]-	Control	48	4.53214e+06
SM(d42:2)	[M+HCOO]-	Control	49	4.58592e+06
SM(d42:2)	[M+HCOO]-	Control	50	3.72266e+06
SM(d42:2)	[M+HCOO]-	Control	61	4.75177e+06
SM(d42:2)	[M+HCOO]-	Control	62	4.59325e+06
SM(d42:2)	[M+HCOO]-	Control	63	5.34901e+06
SM(d42:2)	[M+HCOO]-	Control	64	4.78991e+06
SM(d42:2)	[M+HCOO]-	Control	65	5.10393e+06
SM(d42:2)	[M+HCOO]-	Sunitinib	51	8.20952e+06
SM(d42:2)	[M+HCOO]-	Sunitinib	53	4.95083e+06
SM(d42:2)	[M+HCOO]-	Sunitinib	54	5.00534e+06
SM(d42:2)	[M+HCOO]-	Sunitinib	55	5.65595e+06
SM(d42:2)	[M+HCOO]-	Sunitinib	66	4.92774e+06
SM(d42:2)	[M+HCOO]-	Sunitinib	67	6.1235e+06
SM(d42:2)	[M+HCOO]-	Sunitinib	68	5.1513e+06
SM(d42:2)	[M+HCOO]-	Sunitinib	69	6.04145e+06
SM(d42:2)	[M+HCOO]-	Sunitinib	70	5.33655e+06
SM(d43:2)	[M+H]+	Control	46	4.94722e+06
SM(d43:2)	[M+H]+	Control	47	5.74587e+06
SM(d43:2)	[M+H]+	Control	48	6.77833e+06
SM(d43:2)	[M+H]+	Control	49	5.8887e+06
SM(d43:2)	[M+H]+	Control	50	5.72465e+06
SM(d43:2)	[M+H]+	Control	61	7.70182e+06
SM(d43:2)	[M+H]+	Control	62	5.56447e+06
SM(d43:2)	[M+H]+	Control	63	6.54438e+06
SM(d43:2)	[M+H]+	Control	64	7.13596e+06
SM(d43:2)	[M+H]+	Control	65	6.08715e+06
SM(d43:2)	[M+H]+	Sunitinib	51	1.38669e+07
SM(d43:2)	[M+H]+	Sunitinib	53	6.73738e+06
SM(d43:2)	[M+H]+	Sunitinib	54	6.18444e+06
SM(d43:2)	[M+H]+	Sunitinib	55	6.98465e+06
SM(d43:2)	[M+H]+	Sunitinib	66	6.21671e+06
SM(d43:2)	[M+H]+	Sunitinib	67	8.37141e+06
SM(d43:2)	[M+H]+	Sunitinib	68	7.66008e+06
SM(d43:2)	[M+H]+	Sunitinib	69	9.99983e+06
SM(d43:2)	[M+H]+	Sunitinib	70	9.98431e+06
SM(d44:2)	[M+H]+	Control	46	2.18515e+06
SM(d44:2)	[M+H]+	Control	47	2.38509e+06
SM(d44:2)	[M+H]+	Control	48	2.75751e+06
SM(d44:2)	[M+H]+	Control	49	2.99848e+06
SM(d44:2)	[M+H]+	Control	50	2.11451e+06
SM(d44:2)	[M+H]+	Control	61	3.65857e+06
SM(d44:2)	[M+H]+	Control	62	2.05289e+06
SM(d44:2)	[M+H]+	Control	63	3.18194e+06
SM(d44:2)	[M+H]+	Control	64	2.82949e+06
SM(d44:2)	[M+H]+	Control	65	3.17872e+06
SM(d44:2)	[M+H]+	Sunitinib	51	5.88531e+06
SM(d44:2)	[M+H]+	Sunitinib	53	3.37956e+06
SM(d44:2)	[M+H]+	Sunitinib	54	2.2214e+06
SM(d44:2)	[M+H]+	Sunitinib	55	3.95494e+06
SM(d44:2)	[M+H]+	Sunitinib	66	2.81924e+06
SM(d44:2)	[M+H]+	Sunitinib	67	3.74634e+06
SM(d44:2)	[M+H]+	Sunitinib	68	3.16646e+06
SM(d44:2)	[M+H]+	Sunitinib	69	4.21271e+06
SM(d44:2)	[M+H]+	Sunitinib	70	5.15455e+06

## Sheet: SupplementaryFigure15
Supplementary Figure 15 Boxplots showing significantly increased plasma levels of 4 acylcarnitines found to be associated with KU60648 levels at the site of toxicity in rats, after 2 and 4 days of exposure to KU60648. Boxplots showing the peak intensity values of 4 acylcarnitines; AcCa(12:0), AcCa(14:0), AcCa(14:1) and AcCa(18:0), in the plasma of rats exposed to KU60648 for either 2 or 4 days, c…
Day	LipidGroup	IonForm	Treatment	SubjectID	Normalised Peak Intensity
2	AcCa(12:0)	[M+H]+	Control	36	1.1279e+06
2	AcCa(12:0)	[M+H]+	Control	37	1.65799e+06
2	AcCa(12:0)	[M+H]+	Control	38	1.33878e+06
2	AcCa(12:0)	[M+H]+	Control	39	1.56502e+06
2	AcCa(12:0)	[M+H]+	Control	40	1.76447e+06
2	AcCa(12:0)	[M+H]+	KU60648	41	2.70452e+06
2	AcCa(12:0)	[M+H]+	KU60648	42	5.78285e+06
2	AcCa(12:0)	[M+H]+	KU60648	43	4.54869e+06
2	AcCa(12:0)	[M+H]+	KU60648	44	3.6363e+06
2	AcCa(12:0)	[M+H]+	KU60648	45	3.19814e+06
2	AcCa(14:0)	[M+H]+	Control	36	1.35043e+06
2	AcCa(14:0)	[M+H]+	Control	37	2.13431e+06
2	AcCa(14:0)	[M+H]+	Control	38	2.12928e+06
2	AcCa(14:0)	[M+H]+	Control	39	2.24017e+06
2	AcCa(14:0)	[M+H]+	Control	40	2.27688e+06
2	AcCa(14:0)	[M+H]+	KU60648	41	1.34175e+07
2	AcCa(14:0)	[M+H]+	KU60648	42	3.67861e+07
2	AcCa(14:0)	[M+H]+	KU60648	43	2.37186e+07
2	AcCa(14:0)	[M+H]+	KU60648	44	1.86154e+07
2	AcCa(14:0)	[M+H]+	KU60648	45	1.78363e+07
2	AcCa(14:1)	[M+H]+	Control	36	1.44938e+06
2	AcCa(14:1)	[M+H]+	Control	37	2.39668e+06
2	AcCa(14:1)	[M+H]+	Control	38	1.78225e+06
2	AcCa(14:1)	[M+H]+	Control	39	2.34842e+06
2	AcCa(14:1)	[M+H]+	Control	40	2.50061e+06
2	AcCa(14:1)	[M+H]+	KU60648	41	7.43866e+06
2	AcCa(14:1)	[M+H]+	KU60648	42	1.47114e+07
2	AcCa(14:1)	[M+H]+	KU60648	43	1.2953e+07
2	AcCa(14:1)	[M+H]+	KU60648	44	9.7309e+06
2	AcCa(14:1)	[M+H]+	KU60648	45	9.3561e+06
2	AcCa(18:0)	[M+H]+	Control	36	1.24988e+06
2	AcCa(18:0)	[M+H]+	Control	37	1.33096e+06
2	AcCa(18:0)	[M+H]+	Control	38	1.63994e+06
2	AcCa(18:0)	[M+H]+	Control	39	1.78664e+06
2	AcCa(18:0)	[M+H]+	Control	40	1.35692e+06
2	AcCa(18:0)	[M+H]+	KU60648	41	3.17896e+06
2	AcCa(18:0)	[M+H]+	KU60648	42	5.95868e+06
2	AcCa(18:0)	[M+H]+	KU60648	43	4.24007e+06
2	AcCa(18:0)	[M+H]+	KU60648	44	5.55329e+06
2	AcCa(18:0)	[M+H]+	KU60648	45	3.79301e+06
4	AcCa(12:0)	[M+H]+	Control	26	1.0138e+06
4	AcCa(12:0)	[M+H]+	Control	27	961134
4	AcCa(12:0)	[M+H]+	Control	28	754851
4	AcCa(12:0)	[M+H]+	Control	29	838478
4	AcCa(12:0)	[M+H]+	Control	30	656542
4	AcCa(12:0)	[M+H]+	Control	36	367830
4	AcCa(12:0)	[M+H]+	Control	37	776250
4	AcCa(12:0)	[M+H]+	Control	38	694023
4	AcCa(12:0)	[M+H]+	Control	39	860372
4	AcCa(12:0)	[M+H]+	Control	40	680151
4	AcCa(12:0)	[M+H]+	KU60648	31	1.26421e+06
4	AcCa(12:0)	[M+H]+	KU60648	32	3.27543e+06
4	AcCa(12:0)	[M+H]+	KU60648	33	2.87582e+06
4	AcCa(12:0)	[M+H]+	KU60648	34	1.39332e+06
4	AcCa(12:0)	[M+H]+	KU60648	35	757420
4	AcCa(12:0)	[M+H]+	KU60648	41	2.54624e+06
4	AcCa(12:0)	[M+H]+	KU60648	42	4.23952e+06
4	AcCa(12:0)	[M+H]+	KU60648	43	2.88022e+06
4	AcCa(12:0)	[M+H]+	KU60648	44	4.58582e+06
4	AcCa(14:0)	[M+H]+	Control	26	1.32402e+06
4	AcCa(14:0)	[M+H]+	Control	27	1.64882e+06
4	AcCa(14:0)	[M+H]+	Control	28	1.26316e+06
4	AcCa(14:0)	[M+H]+	Control	29	1.46849e+06
4	AcCa(14:0)	[M+H]+	Control	30	1.02444e+06
4	AcCa(14:0)	[M+H]+	Control	36	409745
4	AcCa(14:0)	[M+H]+	Control	37	1.0195e+06
4	AcCa(14:0)	[M+H]+	Control	38	1.13284e+06
4	AcCa(14:0)	[M+H]+	Control	39	1.55224e+06
4	AcCa(14:0)	[M+H]+	Control	40	1.17287e+06
4	AcCa(14:0)	[M+H]+	KU60648	31	5.31375e+06
4	AcCa(14:0)	[M+H]+	KU60648	32	2.80653e+07
4	AcCa(14:0)	[M+H]+	KU60648	33	1.9276e+07
4	AcCa(14:0)	[M+H]+	KU60648	34	9.8087e+06
4	AcCa(14:0)	[M+H]+	KU60648	35	3.04644e+06
4	AcCa(14:0)	[M+H]+	KU60648	41	2.74461e+07
4	AcCa(14:0)	[M+H]+	KU60648	42	3.40547e+07
4	AcCa(14:0)	[M+H]+	KU60648	43	2.6659e+07
4	AcCa(14:0)	[M+H]+	KU60648	44	3.60396e+07
4	AcCa(14:1)	[M+H]+	Control	26	1.19994e+06
4	AcCa(14:1)	[M+H]+	Control	27	1.33596e+06
4	AcCa(14:1)	[M+H]+	Control	28	948358
4	AcCa(14:1)	[M+H]+	Control	29	956445
4	AcCa(14:1)	[M+H]+	Control	30	711058
4	AcCa(14:1)	[M+H]+	Control	36	279857
4	AcCa(14:1)	[M+H]+	Control	37	822793
4	AcCa(14:1)	[M+H]+	Control	38	780289
4	AcCa(14:1)	[M+H]+	Control	39	1.16832e+06
4	AcCa(14:1)	[M+H]+	Control	40	822762
4	AcCa(14:1)	[M+H]+	KU60648	31	3.00506e+06
4	AcCa(14:1)	[M+H]+	KU60648	32	1.17496e+07
4	AcCa(14:1)	[M+H]+	KU60648	33	9.6288e+06
4	AcCa(14:1)	[M+H]+	KU60648	34	4.05096e+06
4	AcCa(14:1)	[M+H]+	KU60648	35	1.44621e+06
4	AcCa(14:1)	[M+H]+	KU60648	41	1.09375e+07
4	AcCa(14:1)	[M+H]+	KU60648	42	1.16679e+07
4	AcCa(14:1)	[M+H]+	KU60648	43	9.86617e+06
4	AcCa(14:1)	[M+H]+	KU60648	44	1.15803e+07
4	AcCa(18:0)	[M+H]+	Control	26	1.14727e+06
4	AcCa(18:0)	[M+H]+	Control	27	1.23474e+06
4	AcCa(18:0)	[M+H]+	Control	28	1.32421e+06
4	AcCa(18:0)	[M+H]+	Control	29	1.60206e+06
4	AcCa(18:0)	[M+H]+	Control	30	1.27228e+06
4	AcCa(18:0)	[M+H]+	Control	36	904709
4	AcCa(18:0)	[M+H]+	Control	37	880336
4	AcCa(18:0)	[M+H]+	Control	38	1.24533e+06
4	AcCa(18:0)	[M+H]+	Control	39	1.53045e+06
4	AcCa(18:0)	[M+H]+	Control	40	1.34818e+06
4	AcCa(18:0)	[M+H]+	KU60648	31	6.68994e+06
4	AcCa(18:0)	[M+H]+	KU60648	32	1.06168e+07
4	AcCa(18:0)	[M+H]+	KU60648	33	7.1561e+06
4	AcCa(18:0)	[M+H]+	KU60648	34	7.09084e+06
4	AcCa(18:0)	[M+H]+	KU60648	35	4.8417e+06
4	AcCa(18:0)	[M+H]+	KU60648	41	1.85105e+07
4	AcCa(18:0)	[M+H]+	KU60648	42	1.88879e+07
4	AcCa(18:0)	[M+H]+	KU60648	43	1.51205e+07
4	AcCa(18:0)	[M+H]+	KU60648	44	2.15554e+07

## Sheet: SupplementaryFigure16
Supplementary Figure 16 Temporal distribution of sunitinib in the intracellular extracts (coral) and culture medium (light blue) of hiPSC-CM cultures exposed to sunitinib. Mean (cross) peak intensity of sunitinib, measured by UHPLC-MS untargeted metabolomics, over the duration of the 24hr study. N = 3 from separate vials of hiPSC-CMs. Individual data points are also displayed (open circle). Error…
Time (hrs)	Replicate	Normalised Peak Intensity - Intracellular	Normalised Peak Intensity - Extracellular
1	1	1.43154e+10	3.94358e+08
1	2	4.9516e+10	7.46103e+08
1	3	4.86104e+10	4.91855e+08
6	1	7.00963e+10	4.0893e+08
6	2		5.15042e+08
6	3	3.58093e+10	4.41601e+08
24	1	2.54849e+10	4.0978e+08
24	2	6.8051e+10	4.96375e+08
24	3	5.43358e+10	4.31667e+08
